# Supplementary material for: Rapid brain tumor classification from sparse epigenomic data
Source: Nat Med. 2025 Feb 28;31(3):840–8. doi: 10.1038/s41591-024-03435-3 (PMC11922770; doi:10.1038/s41591-024-03435-3)
Supplement: Supplementary file 3 — Supplementary Table 1 Hierarchical structure of the MethyLYZR classes (MZ CNS classes) and mapping to the 91 CNS training classes proposed by Capper et al. Supplementary Table 2 Runtime and memory benchmarking for classifier training on a 2017 Apple iMac personal computer and a high-performance server. Supplementary Table 3 Accuracy and F1 scores for the prediction of synthetic CNS samples evaluated on the CNS classes using randomly sampled 1 to 20k CpGs. Supplementary Table 4 Accuracy and F1 scores for the prediction of synthetic CNS samples evaluated on the MZ CNS classes using randomly sampled 1 to 20k CpGs. Supplementary Table 5 Accuracy and F1 scores for the prediction of synthetic CNS samples evaluated on the MCFs using randomly sampled 1 to 20k CpGs. Supplementary Table 6 Accuracy and F1 scores for the prediction of synthetic CNS and CNS metastasis samples evaluated on the four broad classes, CNS, breast, lung and melanoma metastasis, using randomly sampled 7.5k CpGs. Supplementary Table 7 Accuracy and F1 scores for the prediction of synthetic CNS samples evaluated on the MZ CNS classes using randomly sampled 7.5k CpGs and an expanded model including CNS and metastasis classes. Supplementary Table 8 Accuracy and F1 scores for the prediction of synthetic CNS, CNS metastasis and sarcoma samples evaluated on the training classes using randomly sampled 7.5k CpGs and an expanded model including CNS, metastasis and sarcoma classes. Supplementary Table 9 Accuracy and F1 scores for the prediction of synthetic CNS samples evaluated on the MZ CNS classes using 7.5k randomly sampled CpGs and an expanded model including CNS, metastasis and sarcoma classes. Supplementary Table 10 Diagnostic and sequencing data on 75 nanopore runs from 51 patient biopsies and precise time information on 10 samples sequenced in an interoperative setup in the clinics (‘Clinical Demonstrator’; see Supplementary Video). Supplementary Table 11 Information on Illumina EPIC methylation arrays for [file 41591_2024_3435_MOESM3_ESM.xlsx]

## Sheet: 1 CNS, MZ CNS Classes
CNS Class Description (Capper et al., 2018)	CNS Class (Capper et al., 2018)	Level 1	Level 2	Level 3	Level 4	Level 5	MethyLYZR Class Level	MethyLYZR Class (MZClass)
methylation class embryonal tumor with multilayered rosettes	ETMR	Tumoral tissue	Surgical tumor	Non-glial tumor	Other parenchymal tumor	embryonal tumor with multilayered rosettes	CNS Class	embryonal tumor with multilayered rosettes
methylation class medulloblastoma, WNT	MB, WNT	Tumoral tissue	Surgical tumor	Non-glial tumor	Medulloblastoma	Medulloblastoma, WNT	CNS Class	Medulloblastoma, WNT
methylation class diffuse midline glioma H3 K27M mutant	DMG, K27	Tumoral tissue	Surgical tumor	Glial tumor	Low grade glioma	Low grade glioma	Level 4	diffuse midline glioma H3 K27M mutant
methylation class central neurocytoma	CN	Tumoral tissue	Surgical tumor	Non-glial tumor	Central Neurocytoma	Central Neurocytoma	CNS Class	Central Neurocytoma
methylation class diffuse leptomeningeal glioneuronal tumor	DLGNT	Tumoral tissue	Surgical tumor	Non-glial tumor	Other leptomeningeal tumor	diffuse leptomeningeal glioneuronal tumor	CNS Class	DLGNT
methylation class cerebellar liponeurocytoma	LIPN	Tumoral tissue	Surgical tumor	Non-glial tumor	Other parenchymal tumor	cerebellar liponeurocytoma	CNS Class	LIPN
methylation class low grade glioma, desmoplastic infantile astrocytoma / ganglioglioma	LGG, DIG/DIA	Tumoral tissue	Surgical tumor	Glial tumor	Low grade glioma	Low grade glioma	Level 4	Low grade glioma
methylation class low grade glioma, dysembryoplastic neuroepithelial tumor	LGG, DNT	Tumoral tissue	Surgical tumor	Glial tumor	Low grade glioma	Low grade glioma	Level 4	Low grade glioma
methylation class low grade glioma, rosette forming glioneuronal tumor	LGG, RGNT	Tumoral tissue	Surgical tumor	Glial tumor	Low grade glioma	Low grade glioma	Level 4	Low grade glioma
methylation class retinoblastoma	RETB	Tumoral tissue	Surgical tumor	Non-glial tumor	Retinoblastoma	Retinoblastoma	Level 4	Retinoblastoma
methylation class schwannoma	SCHW	Tumoral tissue	Surgical tumor	Non-glial tumor	Other parenchymal tumor	Schwannoma	Level 4	Schwannoma
methylation class melanotic schwannoma	SCHW, MEL	Tumoral tissue	Surgical tumor	Non-glial tumor	Other parenchymal tumor	Schwannoma	Level 4	Schwannoma
methylation class craniopharyngioma, adamantinomatous	CPH, ADM	Tumoral tissue	Surgical tumor	Non-glial tumor	Pituitary region tumor	Craniopharyngioma	Level 4	Craniopharyngioma
methylation class craniopharyngioma, papillary	CPH, PAP	Tumoral tissue	Surgical tumor	Non-glial tumor	Pituitary region tumor	Craniopharyngioma	Level 4	Craniopharyngioma
methylation class pituitary adenoma, ACTH	PITAD, ACTH	Tumoral tissue	Surgical tumor	Non-glial tumor	Pituitary region tumor	Pituitary Adenoma	Level 4	Pituitary Adenoma
methylation class pituitary adenoma, FSH/LH	PITAD, FSH LH	Tumoral tissue	Surgical tumor	Non-glial tumor	Pituitary region tumor	Pituitary Adenoma	Level 4	Pituitary Adenoma
methylation class pituitary adenoma, prolactin	PITAD, PRL	Tumoral tissue	Surgical tumor	Non-glial tumor	Pituitary region tumor	Pituitary Adenoma	Level 4	Pituitary Adenoma
methylation class pituitary adenoma, STH sparsely granulated	PITAD, STH SPA	Tumoral tissue	Surgical tumor	Non-glial tumor	Pituitary region tumor	Pituitary Adenoma	Level 4	Pituitary Adenoma
methylation class pituitary adenoma, TSH	PITAD, TSH	Tumoral tissue	Surgical tumor	Non-glial tumor	Pituitary region tumor	Pituitary Adenoma	Level 4	Pituitary Adenoma
methylation class ependymoma, RELA fusion	EPN, RELA	Tumoral tissue	Surgical tumor	Glial tumor	Low grade glioma	Ependymoma	Level 4	Ependymoma
methylation class chordoid glioma of the third ventricle	CHGL	Tumoral tissue	Surgical tumor	Glial tumor	Other Glioma	Other Glioma	Level 4	Other Glioma
methylation class low grade glioma, subependymal giant cell astrocytoma	LGG, SEGA	Tumoral tissue	Surgical tumor	Glial tumor	Low grade glioma	Low grade glioma	Level 4	Low grade glioma
methylation class chordoma	CHORDM	Tumoral tissue	Surgical tumor	Non-glial tumor	Other parenchymal tumor	Other parenchymal tumor	Level 4	Other parenchymal tumor
methylation class Ewing sarcoma	EWS	Tumoral tissue	Surgical tumor	Non-glial tumor	Meningeal tumor	Ewing Sarkoma	CNS Class	Ewing Sarkoma
methylation class hemangioblastoma	HMB	Tumoral tissue	Surgical tumor	Non-glial tumor	Other parenchymal tumor	Other parenchymal tumor	Level 4	Other parenchymal tumor
methylation class melanoma	MELAN	Tumoral tissue	Surgical tumor	Non-glial tumor	Metastatic tumor	Metastatic tumor	Level 4	Metastatic tumor
methylation class melanocytoma	MELCYT	Tumoral tissue	Surgical tumor	Non-glial tumor	Meningeal tumor	Other leptomeningela tumor	CNS Class	Melanocytoma
methylation class lymphoma	LYMPHO	Tumoral tissue	Non-surgical tumor	CNS Lymphoma	Lymphoma	Lymphoma	CNS Class	Lymphoma
methylation class plasmacytoma	PLASMA	Tumoral tissue	Non-surgical tumor	CNS Lymphoma	Plasmacytoma	Plasmacytoma	CNS Class	Plasmacytoma
methylation class medulloblastoma, subclass group 3	MB, G3	Tumoral tissue	Surgical tumor	Non-glial tumor	Medulloblastoma	MB, G3	CNS Class	Medulloblastoma, subclass group 3
methylation class medulloblastoma, subclass group 4	MB, G4	Tumoral tissue	Surgical tumor	Non-glial tumor	Medulloblastoma	MB, G4	CNS Class	Medulloblastoma, subclass group 4
methylation class medulloblastoma, subclass SHH A (children and adult)	MB, SHH CHL AD	Tumoral tissue	Surgical tumor	Non-glial tumor	Medulloblastoma	Medulloblastoma, subclass SHH	Level 5	Medulloblastoma, subclass SHH
methylation class medulloblastoma, subclass SHH B (infant)	MB, SHH INF	Tumoral tissue	Surgical tumor	Non-glial tumor	Medulloblastoma	Medulloblastoma, subclass SHH	Level 5	Medulloblastoma, subclass SHH
methylation class atypical teratoid/rhabdoid tumor, subclass MYC	ATRT, MYC	Tumoral tissue	Surgical tumor	Non-glial tumor	Other parenchymal tumor	atypical teratoid/rhabdoid tumor,	Level 5	Atypical teratoid/rhabdoid tumor,
methylation class atypical teratoid/rhabdoid tumor, subclass SHH	ATRT, SHH	Tumoral tissue	Surgical tumor	Non-glial tumor	Other parenchymal tumor	atypical teratoid/rhabdoid tumor,	Level 5	Atypical teratoid/rhabdoid tumor,
methylation class atypical teratoid/rhabdoid tumor, subclass TYR	ATRT, TYR	Tumoral tissue	Surgical tumor	Non-glial tumor	Other parenchymal tumor	atypical teratoid/rhabdoid tumor,	Level 5	Atypical teratoid/rhabdoid tumor,
methylation class glioblastoma, IDH wildtype, H3.3 G34 mutant	GBM, G34	Tumoral tissue	Surgical tumor	Glial tumor	IDH wild type glioma	IDH wild type Glioblastoma	Level 5	IDH wiltype Glioma with H3 molecular features
methylation class glioblastoma, IDH wildtype, subclass mesenchymal	GBM, MES	Tumoral tissue	Surgical tumor	Glial tumor	IDH wild type glioma	IDH wild type Glioblastoma	Level 5	IDH wild type Glioblastoma
methylation class glioblastoma, IDH wildtype, subclass midline	GBM, MID	Tumoral tissue	Surgical tumor	Glial tumor	IDH wild type glioma	IDH wild type Glioblastoma	Level 5	IDH wild type Glioblastoma
methylation class glioblastoma, IDH wildtype, subclass MYCN	GBM, MYCN	Tumoral tissue	Surgical tumor	Glial tumor	IDH wild type glioma	IDH wild type Glioblastoma	Level 5	IDH wild type Glioblastoma
methylation class glioblastoma, IDH wildtype, subclass RTK I	GBM, RTK I	Tumoral tissue	Surgical tumor	Glial tumor	IDH wild type glioma	IDH wild type Glioblastoma	Level 5	IDH wild type Glioblastoma
methylation class glioblastoma, IDH wildtype, subclass RTK II	GBM, RTK II	Tumoral tissue	Surgical tumor	Glial tumor	IDH wild type glioma	IDH wild type Glioblastoma	Level 5	IDH wild type Glioblastoma
methylation class glioblastoma, IDH wildtype, subclass RTK III	GBM, RTK III	Tumoral tissue	Surgical tumor	Glial tumor	IDH wild type glioma	IDH wild type Glioblastoma	Level 5	IDH wild type Glioblastoma
methylation class esthesioneuroblastoma, subclass A	ENB, A	Tumoral tissue	Surgical tumor	Non-glial tumor	Other intercranial tumor	Esthesioneuroblastoma	Level 5	Esthesioneuroblastoma
methylation class esthesioneuroblastoma, subclass B	ENB, B	Tumoral tissue	Surgical tumor	Non-glial tumor	Other intercranial tumor	Esthesioneuroblastoma	Level 5	Esthesioneuroblastoma
methylation class paraganglioma, spinal non-CIMP	PGG, nC	Tumoral tissue	Surgical tumor	Non-glial tumor	Other intercranial tumor	Paraganglioma, spinal non-CIMP	CNS Class	Paraganglioma, spinal non-CIMP
methylation class pituitary adenoma, STH densely granulated, group A	PITAD, STH DNS A	Tumoral tissue	Surgical tumor	Non-glial tumor	Pituitary region tumor	Pituitary Adenoma	Level 5	Pituitary Adenoma
methylation class pituitary adenoma, STH densely granulated, group B	PITAD, STH DNS B	Tumoral tissue	Surgical tumor	Tumoral tissue	Pituitary region tumor	Pituitary Adenoma	Level 5	Pituitary Adenoma
methylation class low grade glioma, subclass posterior fossa pilocytic astrocytoma	LGG, PA PF	Tumoral tissue	Surgical tumor	Glial tumor	Pilocytic astrocytoma	Pilocytic astrocytoma	Level 4	Pilocytic astrocytoma
methylation class low grade glioma, subclass midline pilocytic astrocytoma	LGG, PA MID	Tumoral tissue	Surgical tumor	Glial tumor	Pilocytic astrocytoma	Pilocytic astrocytoma	Level 4	Pilocytic astrocytoma
methylation class papillary tumor of the pineal region group A	PTPR, A	Tumoral tissue	Surgical tumor	Non-glial tumor	Pineal region tumor	papillary tumor of the pineal region	Level 5	Papillary tumor of the pineal region
methylation class papillary tumor of the pineal region group B	PTPR, B	Tumoral tissue	Surgical tumor	Non-glial tumor	Pineal region tumor	papillary tumor of the pineal region	Level 5	Papillary tumor of the pineal regio
methylation class pineoblastoma group B	PIN T, PB B	Tumoral tissue	Surgical tumor	Non-glial tumor	Pineal region tumor	Pineoblastoma	Level 5	Pineoblastoma
methylation class ependymoma, posterior fossa group A	EPN, PF A	Tumoral tissue	Surgical tumor	Glial tumor	Low grade glioma	Ependymoma	Level 5	Ependymoma
methylation class ependymoma, posterior fossa group B	EPN, PF B	Tumoral tissue	Surgical tumor	Glial tumor	Low grade glioma	Ependymoma	Level 5	Ependymoma
methylation class ependymoma, spinal	EPN, SPINE	Tumoral tissue	Surgical tumor	Glial tumor	Low grade glioma	Ependymoma	Level 5	Ependymoma
methylation class ependymoma, YAP fusion	EPN, YAP	Tumoral tissue	Surgical tumor	Glial tumor	Low grade glioma	Ependymoma	Level 5	Ependymoma
methylation class CNS neuroblastoma with FOXR2 activation	CNS NB, FOXR2	Tumoral tissue	Surgical tumor	Non-glial tumor	Other parenchymal tumor	CNS neuroblastoma with FOXR2 activation	CNS Class	CNS neuroblastoma with FOXR2 activation
methylation class solitary fibrous tumor / hemangiopericytoma	SFT HMPC	Tumoral tissue	Surgical tumor	Non-glial tumor	Other parenchymal tumor	solitary fibrous tumor / hemangiopericytoma	CNS Class	Solitary fibrous tumor / hemangiopericytoma
methylation class plexus tumor, subclass adult	PLEX, AD	Tumoral tissue	Surgical tumor	Non-glial tumor	Other parenchymal tumor	Plexus tumor	Level 5	Plexus tumor
methylation class plexus tumor, subclass paediatric A	PLEX, PED A	Tumoral tissue	Surgical tumor	Non-glial tumor	Other parenchymal tumor	Plexus tumor	Level 5	Plexus tumor
methylation class plexus tumor, subclass paediatric B	PLEX, PED B	Tumoral tissue	Surgical tumor	Non-glial tumor	Other parenchymal tumor	Plexus tumor	Level 5	Plexus tumor
methylation class IDH glioma, subclass astrocytoma	A IDH	Tumoral tissue	Surgical tumor	Glial tumor	IDH-mutant glioma	IDH-mutant Astrocytoma	Level 5	IDH-mutant Astrocytoma
methylation class IDH glioma, subclass high grade astrocytoma	A IDH, HG	Tumoral tissue	Surgical tumor	Glial tumor	IDH-mutant glioma	IDH-mutant Astrocytoma	Level 5	IDH-mutant Astrocytoma
methylation class IDH glioma, subclass 1p/19q codeleted oligodendroglioma	O IDH	Tumoral tissue	Surgical tumor	Glial tumor	IDH-mutant glioma	Oligodendroglioma	CNS Class	Oligodendroglioma
methylation class pineal parenchymal tumor	PIN T, PPT	Tumoral tissue	Surgical tumor	Non-glial tumor	Pineal region tumor	pineal parenchymal tumor	CNS Class	Pineal parenchymal tumor
methylation class low grade glioma, ganglioglioma	LGG, GG	Tumoral tissue	Surgical tumor	Glial tumor	Low grade glioma	Low grade glioma	Level 4	Low grade glioma
methylation class pituicytoma / granular cell tumor / spindle cell oncocytoma	PITUI, SCO, GCT	Tumoral tissue	Surgical tumor	Non-glial tumor	Pituitary region tumor	pituicytoma / granular cell tumor / spindle cell oncocytoma	CNS Class	pituicytoma / granular cell tumor / spindle cell oncocytoma
methylation class low grade glioma, subclass hemispheric pilocytic astrocytoma and ganglioglioma	LGG, PA/GG ST	Tumoral tissue	Surgical tumor	Glial tumor	Pilocytic astrocytoma	Pilocytic astrocytoma	Level 4	Pilocytic astrocytoma
methylation class (anaplastic) pleomorphic xanthoastrocytoma	PXA	Tumoral tissue	Surgical tumor	Glial tumor	Other Glioma	Other Glioma	Level 4	Other Glioma
methylation class meningioma	MNG	Tumoral tissue	Surgical tumor	Non-glial tumor	Meningeal tumor	Meningeoma	CNS Class	Meningeoma
methylation class ependymoma, myxopapillary	EPN, MPE	Tumoral tissue	Surgical tumor	Glial tumor	Ependymoma	Ependymoma	Level 4	Ependymoma
methylation class subependymoma, posterior fossa	SUBEPN, PF	Tumoral tissue	Surgical tumor	Glial tumor	Subependymoma	Subependymoma	Level 4	Subependymoma
methylation class subependymoma, spinal	SUBEPN, SPINE	Tumoral tissue	Surgical tumor	Glial tumor	Subependymoma	Subependymoma	Level 4	Subependymoma
methylation class subependymoma, supratentorial	SUBEPN, ST	Tumoral tissue	Surgical tumor	Glial tumor	Subependymoma	Subependymoma	Level 4	Subependymoma
methylation class pineoblastoma group A / intracranial retinoblastoma	PIN T, PB A	Tumoral tissue	Surgical tumor	Non-glial tumor	Retinoblastoma	Retinoblastoma	Level 4	Retinoblastoma
methylation class low grade glioma, MYB/MYBL1	LGG, MYB	Tumoral tissue	Surgical tumor	Glial tumor	Low grade glioma	Low grade glioma	Level 4	Low grade glioma
methylation class CNS high grade neuroepithelial tumor with BCOR alteration	HGNET, BCOR	Tumoral tissue	Surgical tumor	Glial tumor	Low grade glioma	CNS high grade neuroepithelial tumor with BCOR alteration	CNS Class	CNS high grade neuroepithelial tumor with BCOR alteration
methylation class anaplastic pilocytic astrocytoma	ANA PA	Tumoral tissue	Surgical tumor	Glial tumor	Pilocytic astrocytoma	Pilocytic astrocytoma	Level 4	Pilocytic astrocytoma
methylation class CNS high grade neuroepithelial tumor with MN1 alteration	HGNET, MN1	Tumoral tissue	Surgical tumor	Glial tumor	Other Glioma	CNS high grade neuroepithelial tumor with MN1 alteration	CNS Class	CNS high grade neuroepithelial tumor with MN1 alteration
methylation class infantile hemispheric glioma	IHG	Tumoral tissue	Surgical tumor	Glial tumor	IDH wild type glioma	IDH wild type glioma	Level 4	IDH wild type glioma
methylation class CNS Ewing sarcoma family tumor with CIC alteration	EFT, CIC	Tumoral tissue	Surgical tumor	Non-glial tumor	Meningeal tumor	Other leptomeningeal tumor	Level 5	Other leptomeningela tumor
methylation class control tissue, pituitary gland anterior lobe	CONTR, ADENOPIT	Non-diagnostic tissue	Non-diagnostic tissue	Non-diagnostic tissue	Non-diagnostic tissue	Non-diagnostic tissue	Level 1	Non-diagnostic tissue
methylation class control tissue, cerebellar hemisphere	CONTR, CEBM	Non-diagnostic tissue	Non-diagnostic tissue	Non-diagnostic tissue	Non-diagnostic tissue	Non-diagnostic tissue	Level 1	Non-diagnostic tissue
methylation class control tissue, hemispheric cortex	CONTR, HEMI	Non-diagnostic tissue	Non-diagnostic tissue	Non-diagnostic tissue	Non-diagnostic tissue	Non-diagnostic tissue	Level 1	Non-diagnostic tissue
methylation class control tissue, hypothalamus	CONTR, HYPTHAL	Non-diagnostic tissue	Non-diagnostic tissue	Non-diagnostic tissue	Non-diagnostic tissue	Non-diagnostic tissue	Level 1	Non-diagnostic tissue
methylation class control tissue, inflammatory tumor microenvironment	CONTR, INFLAM	Non-diagnostic tissue	Non-diagnostic tissue	Non-diagnostic tissue	Non-diagnostic tissue	Non-diagnostic tissue	Level 1	Non-diagnostic tissue
methylation class control tissue, pineal gland	CONTR, PINEAL	Non-diagnostic tissue	Non-diagnostic tissue	Non-diagnostic tissue	Non-diagnostic tissue	Non-diagnostic tissue	Level 1	Non-diagnostic tissue
methylation class control tissue, pons	CONTR, PONS	Non-diagnostic tissue	Non-diagnostic tissue	Non-diagnostic tissue	Non-diagnostic tissue	Non-diagnostic tissue	Level 1	Non-diagnostic tissue
methylation class control tissue, reactive tumor microenvironment	CONTR, REACT	Non-diagnostic tissue	Non-diagnostic tissue	Non-diagnostic tissue	Non-diagnostic tissue	Non-diagnostic tissue	Level 1	Non-diagnostic tissue
methylation class control tissue, white matter	CONTR, WM	Non-diagnostic tissue	Non-diagnostic tissue	Non-diagnostic tissue	Non-diagnostic tissue	Non-diagnostic tissue	Level 1	Non-diagnostic tissue

## Sheet: 2 Benchmark Model Training
Machine	Part	Iteration	Time [minutes]	Memory [GB]
Server	Centroids	1	0.68339	20.3614
Server	Centroids	2	0.64093	20.4003
Server	Centroids	3	0.70583	20.3848
Server	Feature Weights	1	12.4051	10.9603
Server	Feature Weights	2	12.2937	10.9219
Server	Feature Weights	3	12.5988	10.8617
iMac	Centroids	1	1.00503	32.1674
iMac	Centroids	2	0.99698	32.1992
iMac	Centroids	3	0.99646	32.1779
iMac	Feature Weights	1	38.0369	25.8933
iMac	Feature Weights	2	38.019	25.8605
iMac	Feature Weights	3	38.1875	25.8944

## Sheet: 3 CNS Core Model-CNS Classes
no. CpGs	Class	Accuracy	F1 Score
1000	A IDH	0.911282	0.804436
1000	A IDH, HG	0.628696	0.736815
1000	ANA PA	0.629524	0.583536
1000	ATRT, MYC	0.914483	0.938595
1000	ATRT, SHH	0.865	0.910318
1000	ATRT, TYR	0.985676	0.933453
1000	CHGL	0.901667	0.923602
1000	CHORDM	0.901111	0.927918
1000	CN	0.990476	0.973783
1000	CNS NB, FOXR2	0.998718	0.992736
1000	CONTR, ADENOPIT	0.942222	0.935466
1000	CONTR, CEBM	0.935	0.887307
1000	CONTR, HEMI	0.837692	0.810871
1000	CONTR, HYPTHAL	0.784444	0.74043
1000	CONTR, INFLAM	0.957917	0.951376
1000	CONTR, PINEAL	0.996667	0.98073
1000	CONTR, PONS	0.804167	0.809564
1000	CONTR, REACT	0.737391	0.574818
1000	CONTR, WM	0.976667	0.807904
1000	CPH, ADM	0.9972	0.991647
1000	CPH, PAP	0.9365	0.961252
1000	DLGNT	0.87625	0.625056
1000	DMG, K27	0.811154	0.875891
1000	EFT, CIC	0.935385	0.9541
1000	ENB, A	0.876522	0.905254
1000	ENB, B	0.895625	0.867171
1000	EPN, MPE	0.948929	0.96094
1000	EPN, PF A	0.961099	0.976443
1000	EPN, PF B	0.928039	0.931051
1000	EPN, RELA	0.893857	0.939631
1000	EPN, SPINE	0.982963	0.919612
1000	EPN, YAP	0.991818	0.965914
1000	ETMR	0.998605	0.998953
1000	EWS	0.973571	0.984116
1000	GBM, G34	0.898537	0.935619
1000	GBM, MES	0.663571	0.6475
1000	GBM, MID	0.868571	0.786546
1000	GBM, MYCN	0.87125	0.740111
1000	GBM, RTK I	0.701719	0.759898
1000	GBM, RTK II	0.733217	0.785599
1000	GBM, RTK III	0.869231	0.725755
1000	HGNET, BCOR	0.994348	0.99608
1000	HGNET, MN1	0.938571	0.96405
1000	HMB	0.8168	0.870047
1000	IHG	0.881	0.776896
1000	LGG, DIG/DIA	0.87625	0.615993
1000	LGG, DNT	0.796818	0.770634
1000	LGG, GG	0.682381	0.683031
1000	LGG, MYB	0.864545	0.736496
1000	LGG, PA MID	0.699211	0.653709
1000	LGG, PA PF	0.630789	0.749453
1000	LGG, PA/GG ST	0.57625	0.482134
1000	LGG, RGNT	0.873333	0.545455
1000	LGG, SEGA	0.739524	0.638963
1000	LIPN	1	0.984252
1000	LYMPHO	1	1
1000	MB, G3	0.853377	0.915245
1000	MB, G4	0.993841	0.964351
1000	MB, SHH CHL AD	0.90619	0.939115
1000	MB, SHH INF	0.948846	0.909409
1000	MB, WNT	0.995897	0.995897
1000	MELAN	0.82	0.889693
1000	MELCYT	0.982	0.96306
1000	MNG	0.949333	0.972899
1000	O IDH	0.79175	0.847188
1000	PGG, nC	0.977895	0.98751
1000	PIN T, PB A	0.78	0.772277
1000	PIN T, PB B	0.991364	0.993396
1000	PIN T, PPT	0.966842	0.965318
1000	PITAD, ACTH	0.911111	0.939828
1000	PITAD, FSH LH	0.989048	0.960907
1000	PITAD, PRL	0.95875	0.965387
1000	PITAD, STH DNS A	0.974444	0.949134
1000	PITAD, STH DNS B	0.980833	0.968326
1000	PITAD, STH SPA	0.977647	0.977072
1000	PITAD, TSH	0.797	0.859299
1000	PITUI	0.918966	0.876645
1000	PLASMA	1	1
1000	PLEX, AD	0.961364	0.94652
1000	PLEX, PED A	0.946667	0.796634
1000	PLEX, PED B	0.837174	0.909327
1000	PTPR, A	0.96875	0.934861
1000	PTPR, B	0.978636	0.96159
1000	PXA	0.769091	0.778289
1000	RETB	0.943684	0.920904
1000	SCHW	0.867826	0.890078
1000	SCHW, MEL	0.7675	0.645297
1000	SFT HMPC	0.978125	0.953106
1000	SUBEPN, PF	0.88973	0.918783
1000	SUBEPN, SPINE	0.935556	0.847082
1000	SUBEPN, ST	0.978421	0.906608
2500	A IDH	0.970128	0.849175
2500	A IDH, HG	0.656304	0.771334
2500	ANA PA	0.748095	0.703853
2500	ATRT, MYC	0.956207	0.971449
2500	ATRT, SHH	0.930652	0.957825
2500	ATRT, TYR	0.999189	0.968181
2500	CHGL	0.980833	0.986175
2500	CHORDM	0.914444	0.954756
2500	CN	0.999524	0.99881
2500	CNS NB, FOXR2	1	0.999231
2500	CONTR, ADENOPIT	0.996667	0.984632
2500	CONTR, CEBM	0.98875	0.97294
2500	CONTR, HEMI	0.956923	0.946728
2500	CONTR, HYPTHAL	0.951111	0.928416
2500	CONTR, INFLAM	0.976667	0.984254
2500	CONTR, PINEAL	1	0.993377
2500	CONTR, PONS	0.93	0.949383
2500	CONTR, REACT	0.886957	0.710678
2500	CONTR, WM	1	0.952381
2500	CPH, ADM	0.9996	0.9992
2500	CPH, PAP	0.98	0.9889
2500	DLGNT	0.965	0.854455
2500	DMG, K27	0.878846	0.927668
2500	EFT, CIC	0.959231	0.966667
2500	ENB, A	0.90087	0.922118
2500	ENB, B	0.92	0.892121
2500	EPN, MPE	0.987143	0.993351
2500	EPN, PF A	0.983956	0.991419
2500	EPN, PF B	0.977255	0.975342
2500	EPN, RELA	0.967857	0.983024
2500	EPN, SPINE	0.99963	0.979673
2500	EPN, YAP	1	0.999092
2500	ETMR	1	1
2500	EWS	0.997143	0.998212
2500	GBM, G34	0.924634	0.959504
2500	GBM, MES	0.807857	0.756079
2500	GBM, MID	0.948571	0.891275
2500	GBM, MYCN	0.961875	0.847467
2500	GBM, RTK I	0.777969	0.816096
2500	GBM, RTK II	0.791049	0.828597
2500	GBM, RTK III	0.896923	0.836742
2500	HGNET, BCOR	0.99913	0.999565
2500	HGNET, MN1	0.985238	0.992564
2500	HMB	0.932	0.95944
2500	IHG	0.98	0.963145
2500	LGG, DIG/DIA	0.97875	0.818182
2500	LGG, DNT	0.951818	0.922975
2500	LGG, GG	0.907619	0.892531
2500	LGG, MYB	0.960909	0.926583
2500	LGG, PA MID	0.840789	0.820282
2500	LGG, PA PF	0.814298	0.885402
2500	LGG, PA/GG ST	0.813333	0.659682
2500	LGG, RGNT	0.971111	0.762986
2500	LGG, SEGA	0.880476	0.841411
2500	LIPN	1	0.999001
2500	LYMPHO	1	1
2500	MB, G3	0.870519	0.928779
2500	MB, G4	0.997899	0.966556
2500	MB, SHH CHL AD	0.922857	0.953564
2500	MB, SHH INF	0.977885	0.933028
2500	MB, WNT	1	1
2500	MELAN	0.85	0.901857
2500	MELCYT	0.998	0.972078
2500	MNG	0.972444	0.985863
2500	O IDH	0.862875	0.917952
2500	PGG, nC	1	1
2500	PIN T, PB A	0.81	0.808204
2500	PIN T, PB B	0.996818	0.997725
2500	PIN T, PPT	0.972105	0.982447
2500	PITAD, ACTH	0.982222	0.984958
2500	PITAD, FSH LH	0.999524	0.977416
2500	PITAD, PRL	0.99125	0.992491
2500	PITAD, STH DNS A	0.995556	0.987328
2500	PITAD, STH DNS B	0.995833	0.984755
2500	PITAD, STH SPA	0.998235	0.997355
2500	PITAD, TSH	0.832	0.903857
2500	PITUI	0.986552	0.980466
2500	PLASMA	1	1
2500	PLEX, AD	0.995	0.991844
2500	PLEX, PED A	0.984	0.843911
2500	PLEX, PED B	0.871304	0.931119
2500	PTPR, A	1	0.992556
2500	PTPR, B	0.997273	0.987399
2500	PXA	0.863182	0.88967
2500	RETB	0.948421	0.930065
2500	SCHW	0.921304	0.955365
2500	SCHW, MEL	0.91625	0.844957
2500	SFT HMPC	0.998125	0.977356
2500	SUBEPN, PF	0.982973	0.989391
2500	SUBEPN, SPINE	0.995556	0.957265
2500	SUBEPN, ST	1	0.982166
5000	A IDH	0.984872	0.860054
5000	A IDH, HG	0.663478	0.781562
5000	ANA PA	0.807619	0.756636
5000	ATRT, MYC	0.971724	0.982053
5000	ATRT, SHH	0.942391	0.96731
5000	ATRT, TYR	1	0.975738
5000	CHGL	0.995833	0.997912
5000	CHORDM	0.924444	0.960739
5000	CN	1	1
5000	CNS NB, FOXR2	1	0.999872
5000	CONTR, ADENOPIT	0.997778	0.987899
5000	CONTR, CEBM	0.9975	0.996877
5000	CONTR, HEMI	0.984615	0.977846
5000	CONTR, HYPTHAL	0.987778	0.97318
5000	CONTR, INFLAM	0.984583	0.991191
5000	CONTR, PINEAL	1	0.997092
5000	CONTR, PONS	0.9625	0.978399
5000	CONTR, REACT	0.947391	0.76349
5000	CONTR, WM	1	0.978261
5000	CPH, ADM	1	1
5000	CPH, PAP	0.9955	0.997745
5000	DLGNT	0.99375	0.90085
5000	DMG, K27	0.894487	0.93941
5000	EFT, CIC	0.966923	0.97707
5000	ENB, A	0.904783	0.924273
5000	ENB, B	0.921875	0.896112
5000	EPN, MPE	0.997143	0.998569
5000	EPN, PF A	0.983187	0.991522
5000	EPN, PF B	0.991569	0.983852
5000	EPN, RELA	0.979857	0.989184
5000	EPN, SPINE	1	0.99283
5000	EPN, YAP	1	1
5000	ETMR	1	1
5000	EWS	1	1
5000	GBM, G34	0.925854	0.961013
5000	GBM, MES	0.865179	0.801754
5000	GBM, MID	0.980714	0.926138
5000	GBM, MYCN	0.984375	0.866813
5000	GBM, RTK I	0.80125	0.837293
5000	GBM, RTK II	0.818462	0.849655
5000	GBM, RTK III	0.91	0.878574
5000	HGNET, BCOR	1	1
5000	HGNET, MN1	0.99381	0.996895
5000	HMB	0.9648	0.980488
5000	IHG	0.999	0.991071
5000	LGG, DIG/DIA	0.99875	0.900789
5000	LGG, DNT	0.986591	0.965632
5000	LGG, GG	0.951429	0.944458
5000	LGG, MYB	0.988636	0.978188
5000	LGG, PA MID	0.877895	0.888889
5000	LGG, PA PF	0.885614	0.930678
5000	LGG, PA/GG ST	0.87625	0.742323
5000	LGG, RGNT	0.978889	0.856171
5000	LGG, SEGA	0.914286	0.90502
5000	LIPN	1	1
5000	LYMPHO	1	1
5000	MB, G3	0.878571	0.935167
5000	MB, G4	0.999493	0.96827
5000	MB, SHH CHL AD	0.924881	0.95542
5000	MB, SHH INF	0.980769	0.936553
5000	MB, WNT	1	1
5000	MELAN	0.8575	0.90581
5000	MELCYT	0.999333	0.967721
5000	MNG	0.983111	0.991484
5000	O IDH	0.890375	0.939896
5000	PGG, nC	1	1
5000	PIN T, PB A	0.796667	0.806978
5000	PIN T, PB B	1	1
5000	PIN T, PPT	0.975789	0.986695
5000	PITAD, ACTH	0.997222	0.996945
5000	PITAD, FSH LH	1	0.978109
5000	PITAD, PRL	1	0.999375
5000	PITAD, STH DNS A	0.998889	0.99778
5000	PITAD, STH DNS B	1	0.993377
5000	PITAD, STH SPA	0.999412	0.999412
5000	PITAD, TSH	0.858	0.923077
5000	PITUI	0.993448	0.993791
5000	PLASMA	1	1
5000	PLEX, AD	0.999091	0.99841
5000	PLEX, PED A	0.994667	0.854769
5000	PLEX, PED B	0.872609	0.931971
5000	PTPR, A	1	0.999375
5000	PTPR, B	0.999545	0.988759
5000	PXA	0.897273	0.918033
5000	RETB	0.947368	0.927596
5000	SCHW	0.930435	0.963964
5000	SCHW, MEL	0.95375	0.906714
5000	SFT HMPC	1	0.981294
5000	SUBEPN, PF	0.995676	0.997563
5000	SUBEPN, SPINE	0.998889	0.983051
5000	SUBEPN, ST	1	0.991132
7500	A IDH	0.988718	0.86057
7500	A IDH, HG	0.661739	0.782519
7500	ANA PA	0.81619	0.769818
7500	ATRT, MYC	0.976552	0.983846
7500	ATRT, SHH	0.942609	0.968289
7500	ATRT, TYR	1	0.97664
7500	CHGL	0.999167	0.999583
7500	CHORDM	0.914444	0.955311
7500	CN	1	1
7500	CNS NB, FOXR2	1	0.999872
7500	CONTR, ADENOPIT	1	0.991736
7500	CONTR, CEBM	1	0.998752
7500	CONTR, HEMI	0.99	0.981319
7500	CONTR, HYPTHAL	0.994444	0.982437
7500	CONTR, INFLAM	0.985833	0.992242
7500	CONTR, PINEAL	1	0.998336
7500	CONTR, PONS	0.971667	0.983966
7500	CONTR, REACT	0.962174	0.777037
7500	CONTR, WM	1	0.990099
7500	CPH, ADM	1	1
7500	CPH, PAP	0.998	0.998999
7500	DLGNT	1	0.921659
7500	DMG, K27	0.9	0.943675
7500	EFT, CIC	0.957692	0.972276
7500	ENB, A	0.906087	0.928078
7500	ENB, B	0.933125	0.902933
7500	EPN, MPE	0.999643	0.999821
7500	EPN, PF A	0.983077	0.991466
7500	EPN, PF B	0.994902	0.98553
7500	EPN, RELA	0.982571	0.990852
7500	EPN, SPINE	1	0.995942
7500	EPN, YAP	1	1
7500	ETMR	1	1
7500	EWS	1	1
7500	GBM, G34	0.922927	0.959675
7500	GBM, MES	0.880714	0.813727
7500	GBM, MID	0.985	0.933649
7500	GBM, MYCN	0.994375	0.870588
7500	GBM, RTK I	0.803281	0.841339
7500	GBM, RTK II	0.826294	0.854776
7500	GBM, RTK III	0.906154	0.883721
7500	HGNET, BCOR	1	1
7500	HGNET, MN1	0.995714	0.997853
7500	HMB	0.9804	0.990103
7500	IHG	1	0.998502
7500	LGG, DIG/DIA	0.99875	0.941662
7500	LGG, DNT	0.994318	0.975474
7500	LGG, GG	0.960476	0.961621
7500	LGG, MYB	0.995909	0.989835
7500	LGG, PA MID	0.897105	0.916152
7500	LGG, PA PF	0.905789	0.943617
7500	LGG, PA/GG ST	0.897083	0.763069
7500	LGG, RGNT	0.992222	0.878937
7500	LGG, SEGA	0.918571	0.924072
7500	LIPN	1	1
7500	LYMPHO	1	1
7500	MB, G3	0.883766	0.938297
7500	MB, G4	0.999783	0.969469
7500	MB, SHH CHL AD	0.928333	0.957045
7500	MB, SHH INF	0.980192	0.939712
7500	MB, WNT	1	1
7500	MELAN	0.8625	0.907895
7500	MELCYT	1	0.968679
7500	MNG	0.985667	0.992782
7500	O IDH	0.901375	0.947756
7500	PGG, nC	1	1
7500	PIN T, PB A	0.81	0.815893
7500	PIN T, PB B	1	1
7500	PIN T, PPT	0.975263	0.987214
7500	PITAD, ACTH	0.998333	0.998333
7500	PITAD, FSH LH	1	0.977199
7500	PITAD, PRL	1	0.998129
7500	PITAD, STH DNS A	1	1
7500	PITAD, STH DNS B	1	0.991736
7500	PITAD, STH SPA	1	1
7500	PITAD, TSH	0.862	0.925389
7500	PITUI	0.997586	0.997414
7500	PLASMA	1	1
7500	PLEX, AD	1	0.999773
7500	PLEX, PED A	0.999333	0.857061
7500	PLEX, PED B	0.874348	0.932962
7500	PTPR, A	1	1
7500	PTPR, B	1	0.99278
7500	PXA	0.908409	0.929751
7500	RETB	0.947368	0.930954
7500	SCHW	0.932174	0.964679
7500	SCHW, MEL	0.97	0.928785
7500	SFT HMPC	1	0.984615
7500	SUBEPN, PF	0.998108	0.999053
7500	SUBEPN, SPINE	1	0.988468
7500	SUBEPN, ST	1	0.991649
10000	A IDH	0.988077	0.863239
10000	A IDH, HG	0.66587	0.785888
10000	ANA PA	0.815238	0.773261
10000	ATRT, MYC	0.98	0.987148
10000	ATRT, SHH	0.947391	0.970818
10000	ATRT, TYR	1	0.979743
10000	CHGL	1	1
10000	CHORDM	0.9	0.947368
10000	CN	1	1
10000	CNS NB, FOXR2	1	1
10000	CONTR, ADENOPIT	1	0.993926
10000	CONTR, CEBM	1	0.998752
10000	CONTR, HEMI	0.988462	0.983168
10000	CONTR, HYPTHAL	0.996667	0.9814
10000	CONTR, INFLAM	0.988333	0.993716
10000	CONTR, PINEAL	1	1
10000	CONTR, PONS	0.973333	0.984823
10000	CONTR, REACT	0.968696	0.782303
10000	CONTR, WM	1	0.991736
10000	CPH, ADM	1	1
10000	CPH, PAP	1	1
10000	DLGNT	1	0.916905
10000	DMG, K27	0.904615	0.945971
10000	EFT, CIC	0.971538	0.979829
10000	ENB, A	0.91	0.929602
10000	ENB, B	0.930625	0.903519
10000	EPN, MPE	1	1
10000	EPN, PF A	0.983187	0.991522
10000	EPN, PF B	0.997843	0.98691
10000	EPN, RELA	0.984286	0.991866
10000	EPN, SPINE	1	0.998336
10000	EPN, YAP	1	1
10000	ETMR	1	1
10000	EWS	1	1
10000	GBM, G34	0.92439	0.960588
10000	GBM, MES	0.886964	0.817142
10000	GBM, MID	0.99	0.940299
10000	GBM, MYCN	0.995625	0.876238
10000	GBM, RTK I	0.813281	0.846135
10000	GBM, RTK II	0.826713	0.857506
10000	GBM, RTK III	0.913077	0.887809
10000	HGNET, BCOR	1	1
10000	HGNET, MN1	0.997143	0.998569
10000	HMB	0.9888	0.994169
10000	IHG	1	0.9995
10000	LGG, DIG/DIA	1	0.955795
10000	LGG, DNT	0.995455	0.979756
10000	LGG, GG	0.972857	0.976111
10000	LGG, MYB	0.997727	0.995239
10000	LGG, PA MID	0.901053	0.926407
10000	LGG, PA PF	0.914298	0.948667
10000	LGG, PA/GG ST	0.904167	0.762742
10000	LGG, RGNT	0.993333	0.89714
10000	LGG, SEGA	0.91381	0.935413
10000	LIPN	1	1
10000	LYMPHO	1	1
10000	MB, G3	0.884935	0.938955
10000	MB, G4	0.999783	0.969367
10000	MB, SHH CHL AD	0.928571	0.958113
10000	MB, SHH INF	0.981923	0.940158
10000	MB, WNT	1	1
10000	MELAN	0.865	0.911726
10000	MELCYT	1	0.969619
10000	MNG	0.984444	0.992161
10000	O IDH	0.907125	0.951052
10000	PGG, nC	1	1
10000	PIN T, PB A	0.807778	0.820079
10000	PIN T, PB B	1	1
10000	PIN T, PPT	0.978947	0.989362
10000	PITAD, ACTH	1	0.999445
10000	PITAD, FSH LH	1	0.977199
10000	PITAD, PRL	1	0.999375
10000	PITAD, STH DNS A	1	0.998336
10000	PITAD, STH DNS B	1	0.994613
10000	PITAD, STH SPA	1	1
10000	PITAD, TSH	0.864	0.927039
10000	PITUI	0.999655	0.999483
10000	PLASMA	1	1
10000	PLEX, AD	1	0.999773
10000	PLEX, PED A	0.999333	0.863479
10000	PLEX, PED B	0.881522	0.937031
10000	PTPR, A	1	1
10000	PTPR, B	1	0.99435
10000	PXA	0.911818	0.932806
10000	RETB	0.947368	0.929992
10000	SCHW	0.937826	0.967916
10000	SCHW, MEL	0.97375	0.929594
10000	SFT HMPC	1	0.980092
10000	SUBEPN, PF	0.997838	0.998918
10000	SUBEPN, SPINE	1	0.989011
10000	SUBEPN, ST	1	0.992945
15000	A IDH	0.989744	0.860839
15000	A IDH, HG	0.660217	0.78253
15000	ANA PA	0.825714	0.777578
15000	ATRT, MYC	0.985862	0.991503
15000	ATRT, SHH	0.94413	0.970503
15000	ATRT, TYR	1	0.979354
15000	CHGL	1	1
15000	CHORDM	0.903333	0.949212
15000	CN	1	1
15000	CNS NB, FOXR2	1	1
15000	CONTR, ADENOPIT	1	1
15000	CONTR, CEBM	1	1
15000	CONTR, HEMI	0.995385	0.987409
15000	CONTR, HYPTHAL	1	0.995025
15000	CONTR, INFLAM	0.98875	0.994343
15000	CONTR, PINEAL	1	1
15000	CONTR, PONS	0.984167	0.989941
15000	CONTR, REACT	0.985217	0.800424
15000	CONTR, WM	1	0.99723
15000	CPH, ADM	1	1
15000	CPH, PAP	1	1
15000	DLGNT	1	0.921659
15000	DMG, K27	0.903333	0.946216
15000	EFT, CIC	0.971538	0.981352
15000	ENB, A	0.909565	0.930191
15000	ENB, B	0.931875	0.904184
15000	EPN, MPE	1	1
15000	EPN, PF A	0.982088	0.990963
15000	EPN, PF B	0.999412	0.987504
15000	EPN, RELA	0.985571	0.992448
15000	EPN, SPINE	1	0.999815
15000	EPN, YAP	1	1
15000	ETMR	1	1
15000	EWS	1	1
15000	GBM, G34	0.926829	0.962025
15000	GBM, MES	0.901429	0.830195
15000	GBM, MID	0.993571	0.945937
15000	GBM, MYCN	0.99875	0.879956
15000	GBM, RTK I	0.814688	0.850086
15000	GBM, RTK II	0.833986	0.863765
15000	GBM, RTK III	0.919231	0.885185
15000	HGNET, BCOR	1	1
15000	HGNET, MN1	0.998571	0.999285
15000	HMB	0.992	0.995984
15000	IHG	0.999	0.9995
15000	LGG, DIG/DIA	1	0.973236
15000	LGG, DNT	0.998864	0.982233
15000	LGG, GG	0.979524	0.982565
15000	LGG, MYB	1	0.998638
15000	LGG, PA MID	0.912895	0.937441
15000	LGG, PA PF	0.923421	0.953921
15000	LGG, PA/GG ST	0.913333	0.789057
15000	LGG, RGNT	0.998889	0.909459
15000	LGG, SEGA	0.923333	0.945854
15000	LIPN	1	1
15000	LYMPHO	1	1
15000	MB, G3	0.887013	0.940124
15000	MB, G4	1	0.969748
15000	MB, SHH CHL AD	0.930238	0.958949
15000	MB, SHH INF	0.982115	0.942599
15000	MB, WNT	1	1
15000	MELAN	0.860833	0.904158
15000	MELCYT	1	0.967742
15000	MNG	0.987	0.993457
15000	O IDH	0.911125	0.953434
15000	PGG, nC	1	1
15000	PIN T, PB A	0.796667	0.81756
15000	PIN T, PB B	1	1
15000	PIN T, PPT	0.981053	0.990436
15000	PITAD, ACTH	1	0.999722
15000	PITAD, FSH LH	1	0.976971
15000	PITAD, PRL	1	1
15000	PITAD, STH DNS A	1	1
15000	PITAD, STH DNS B	1	0.997921
15000	PITAD, STH SPA	1	1
15000	PITAD, TSH	0.885	0.938992
15000	PITUI	0.999655	0.999483
15000	PLASMA	1	1
15000	PLEX, AD	1	1
15000	PLEX, PED A	1	0.866051
15000	PLEX, PED B	0.88087	0.936662
15000	PTPR, A	1	1
15000	PTPR, B	1	0.99525
15000	PXA	0.916818	0.937377
15000	RETB	0.947368	0.928793
15000	SCHW	0.941304	0.969765
15000	SCHW, MEL	0.98125	0.939557
15000	SFT HMPC	1	0.98401
15000	SUBEPN, PF	0.99973	0.999865
15000	SUBEPN, SPINE	1	0.989555
15000	SUBEPN, ST	1	0.990099
20000	A IDH	0.988846	0.856477
20000	A IDH, HG	0.659565	0.782665
20000	ANA PA	0.832857	0.778025
20000	ATRT, MYC	0.986552	0.991681
20000	ATRT, SHH	0.95	0.973925
20000	ATRT, TYR	1	0.982997
20000	CHGL	1	1
20000	CHORDM	0.893333	0.943662
20000	CN	1	1
20000	CNS NB, FOXR2	1	1
20000	CONTR, ADENOPIT	1	0.99889
20000	CONTR, CEBM	1	1
20000	CONTR, HEMI	0.999231	0.991603
20000	CONTR, HYPTHAL	1	0.996126
20000	CONTR, INFLAM	0.99	0.994975
20000	CONTR, PINEAL	1	1
20000	CONTR, PONS	0.986667	0.993289
20000	CONTR, REACT	0.983043	0.802627
20000	CONTR, WM	1	0.996678
20000	CPH, ADM	1	1
20000	CPH, PAP	1	1
20000	DLGNT	1	0.932945
20000	DMG, K27	0.904359	0.946782
20000	EFT, CIC	0.966923	0.974796
20000	ENB, A	0.90913	0.929747
20000	ENB, B	0.933125	0.904848
20000	EPN, MPE	1	1
20000	EPN, PF A	0.982198	0.991019
20000	EPN, PF B	0.999216	0.986354
20000	EPN, RELA	0.985714	0.992734
20000	EPN, SPINE	1	0.99963
20000	EPN, YAP	1	1
20000	ETMR	1	1
20000	EWS	1	1
20000	GBM, G34	0.92439	0.96071
20000	GBM, MES	0.910536	0.83283
20000	GBM, MID	0.996429	0.94898
20000	GBM, MYCN	0.999375	0.882207
20000	GBM, RTK I	0.81375	0.847656
20000	GBM, RTK II	0.831119	0.86339
20000	GBM, RTK III	0.919231	0.89013
20000	HGNET, BCOR	1	1
20000	HGNET, MN1	0.999524	0.999762
20000	HMB	0.9964	0.998197
20000	IHG	1	1
20000	LGG, DIG/DIA	1	0.978593
20000	LGG, DNT	0.999545	0.98643
20000	LGG, GG	0.982381	0.986138
20000	LGG, MYB	1	0.999546
20000	LGG, PA MID	0.917105	0.942784
20000	LGG, PA PF	0.926491	0.955707
20000	LGG, PA/GG ST	0.926667	0.795138
20000	LGG, RGNT	1	0.923077
20000	LGG, SEGA	0.927619	0.9528
20000	LIPN	1	1
20000	LYMPHO	1	1
20000	MB, G3	0.886883	0.940051
20000	MB, G4	1	0.96985
20000	MB, SHH CHL AD	0.928571	0.958113
20000	MB, SHH INF	0.981731	0.941795
20000	MB, WNT	1	1
20000	MELAN	0.863333	0.906387
20000	MELCYT	1	0.968054
20000	MNG	0.987111	0.993514
20000	O IDH	0.908625	0.952125
20000	PGG, nC	1	1
20000	PIN T, PB A	0.796667	0.819897
20000	PIN T, PB B	1	1
20000	PIN T, PPT	0.983158	0.991507
20000	PITAD, ACTH	1	1
20000	PITAD, FSH LH	1	0.976744
20000	PITAD, PRL	1	1
20000	PITAD, STH DNS A	1	1
20000	PITAD, STH DNS B	1	0.995438
20000	PITAD, STH SPA	1	1
20000	PITAD, TSH	0.878	0.935037
20000	PITUI	1	1
20000	PLASMA	1	1
20000	PLEX, AD	1	1
20000	PLEX, PED A	1	0.869817
20000	PLEX, PED B	0.887174	0.940214
20000	PTPR, A	1	1
20000	PTPR, B	1	0.9957
20000	PXA	0.92	0.940411
20000	RETB	0.947368	0.928074
20000	SCHW	0.943478	0.970917
20000	SCHW, MEL	0.985	0.945411
20000	SFT HMPC	1	0.988264
20000	SUBEPN, PF	0.99973	0.999865
20000	SUBEPN, SPINE	1	0.99283
20000	SUBEPN, ST	1	0.992426

## Sheet: 4 CNS Core Model-MZ Classes
no. CpGs	Class	Accuracy	F1 Score
1000	Atypical teratoid/rhabdoid tumor	0.976429	0.984915
1000	Central Neurocytoma	0.990476	0.973783
1000	CNS high grade neuroepithelial tumor with BCOR alteration	0.994348	0.99608
1000	CNS high grade neuroepithelial tumor with MN1 alteration	0.938571	0.96405
1000	CNS neuroblastoma with FOXR2 activation	0.998718	0.992736
1000	Craniopharyngioma	0.979333	0.987563
1000	Diffuse midline glioma H3 K27M mutant	0.811154	0.875891
1000	DLGNT	0.87625	0.625056
1000	Embryonal tumor with multilayered rosettes	0.998605	0.998953
1000	Ependymoma	0.96	0.971179
1000	Esthesioneuroblastoma	0.987436	0.992654
1000	Ewing Sarkoma	0.973571	0.984116
1000	IDH wild type Glioblastoma	0.923497	0.942532
1000	IDH wild type glioma	0.881	0.776896
1000	IDH wiltype Glioma with H3 molecular features	0.898537	0.935619
1000	IDH-mutant Astrocytoma	0.905645	0.880025
1000	LIPN	1	0.984252
1000	Low grade glioma	0.87008	0.763791
1000	Lymphoma	1	1
1000	Medulloblastoma, subclass group 3	0.853377	0.915245
1000	Medulloblastoma, subclass group 4	0.993841	0.964351
1000	Medulloblastoma, subclass SHH	0.987868	0.992905
1000	Medulloblastoma, WNT	0.995897	0.995897
1000	Melanocytoma	0.982	0.96306
1000	Meningeoma	0.949333	0.972899
1000	Metastatic tumor	0.82	0.889693
1000	Non-diagnostic tissue	0.91958	0.847473
1000	Oligodendroglioma	0.79175	0.847188
1000	Other Glioma	0.7975	0.809131
1000	Other leptomeningela tumor	0.935385	0.9541
1000	Other parenchymal tumor	0.84	0.886681
1000	Papillary tumor of the pineal region	0.993667	0.971643
1000	Paraganglioma, spinal non-CIMP	0.977895	0.98751
1000	Pilocytic astrocytoma	0.787563	0.825551
1000	Pineal parenchymal tumor	0.966842	0.965318
1000	Pineoblastoma	0.991364	0.993396
1000	Pituicytoma / granular cell tumor / spindle cell oncocytoma	0.918966	0.876645
1000	Pituitary Adenoma	0.988105	0.99134
1000	Plasmacytoma	1	1
1000	Plexus tumor	0.97506	0.980732
1000	Retinoblastoma	0.987857	0.968487
1000	Schwannoma	0.876129	0.850344
1000	Solitary fibrous tumor / hemangiopericytoma	0.978125	0.953106
1000	Subependymoma	0.931538	0.913618
2500	Atypical teratoid/rhabdoid tumor	0.988125	0.993224
2500	Central Neurocytoma	0.999524	0.99881
2500	CNS high grade neuroepithelial tumor with BCOR alteration	0.99913	0.999565
2500	CNS high grade neuroepithelial tumor with MN1 alteration	0.985238	0.992564
2500	CNS neuroblastoma with FOXR2 activation	1	0.999231
2500	Craniopharyngioma	0.991778	0.995539
2500	Diffuse midline glioma H3 K27M mutant	0.878846	0.927668
2500	DLGNT	0.965	0.854455
2500	Embryonal tumor with multilayered rosettes	1	1
2500	Ependymoma	0.988921	0.993495
2500	Esthesioneuroblastoma	0.997692	0.99846
2500	Ewing Sarkoma	0.997143	0.998212
2500	IDH wild type Glioblastoma	0.969477	0.974701
2500	IDH wild type glioma	0.98	0.963145
2500	IDH wiltype Glioma with H3 molecular features	0.924634	0.959504
2500	IDH-mutant Astrocytoma	0.959435	0.927641
2500	LIPN	1	0.999001
2500	Low grade glioma	0.95704	0.902561
2500	Lymphoma	1	1
2500	Medulloblastoma, subclass group 3	0.870519	0.928779
2500	Medulloblastoma, subclass group 4	0.997899	0.966556
2500	Medulloblastoma, subclass SHH	0.996912	0.998417
2500	Medulloblastoma, WNT	1	1
2500	Melanocytoma	0.998	0.972078
2500	Meningeoma	0.972444	0.985863
2500	Metastatic tumor	0.85	0.901857
2500	Non-diagnostic tissue	0.972605	0.92293
2500	Oligodendroglioma	0.862875	0.917952
2500	Other Glioma	0.888393	0.910755
2500	Other leptomeningela tumor	0.959231	0.966667
2500	Other parenchymal tumor	0.927353	0.958213
2500	Papillary tumor of the pineal region	1	0.990753
2500	Paraganglioma, spinal non-CIMP	1	1
2500	Pilocytic astrocytoma	0.913046	0.919087
2500	Pineal parenchymal tumor	0.972105	0.982447
2500	Pineoblastoma	0.996818	0.997725
2500	Pituicytoma / granular cell tumor / spindle cell oncocytoma	0.986552	0.980466
2500	Pituitary Adenoma	0.996	0.997628
2500	Plasmacytoma	1	1
2500	Plexus tumor	0.99012	0.994855
2500	Retinoblastoma	0.996786	0.98292
2500	Schwannoma	0.938065	0.942473
2500	Solitary fibrous tumor / hemangiopericytoma	0.998125	0.977356
2500	Subependymoma	0.990769	0.983732
5000	Atypical teratoid/rhabdoid tumor	0.989286	0.994346
5000	Central Neurocytoma	1	1
5000	CNS high grade neuroepithelial tumor with BCOR alteration	1	1
5000	CNS high grade neuroepithelial tumor with MN1 alteration	0.99381	0.996895
5000	CNS neuroblastoma with FOXR2 activation	1	0.999872
5000	Craniopharyngioma	0.998	0.998999
5000	Diffuse midline glioma H3 K27M mutant	0.894487	0.93941
5000	DLGNT	0.99375	0.90085
5000	Embryonal tumor with multilayered rosettes	1	1
5000	Ependymoma	0.993489	0.996608
5000	Esthesioneuroblastoma	0.998718	0.999359
5000	Ewing Sarkoma	1	1
5000	IDH wild type Glioblastoma	0.982778	0.983147
5000	IDH wild type glioma	0.999	0.991071
5000	IDH wiltype Glioma with H3 molecular features	0.925854	0.961013
5000	IDH-mutant Astrocytoma	0.971452	0.938381
5000	LIPN	1	1
5000	Low grade glioma	0.97488	0.946706
5000	Lymphoma	1	1
5000	Medulloblastoma, subclass group 3	0.878571	0.935167
5000	Medulloblastoma, subclass group 4	0.999493	0.96827
5000	Medulloblastoma, subclass SHH	0.996618	0.998306
5000	Medulloblastoma, WNT	1	1
5000	Melanocytoma	0.999333	0.967721
5000	Meningeoma	0.983111	0.991484
5000	Metastatic tumor	0.8575	0.90581
5000	Non-diagnostic tissue	0.987563	0.94212
5000	Oligodendroglioma	0.890375	0.939896
5000	Other Glioma	0.918393	0.935431
5000	Other leptomeningela tumor	0.966923	0.97707
5000	Other parenchymal tumor	0.954118	0.975346
5000	Papillary tumor of the pineal region	0.999667	0.991569
5000	Paraganglioma, spinal non-CIMP	1	1
5000	Pilocytic astrocytoma	0.942234	0.943407
5000	Pineal parenchymal tumor	0.975789	0.986695
5000	Pineoblastoma	1	1
5000	Pituicytoma / granular cell tumor / spindle cell oncocytoma	0.993448	0.993791
5000	Pituitary Adenoma	0.996947	0.998366
5000	Plasmacytoma	1	1
5000	Plexus tumor	0.988916	0.994427
5000	Retinoblastoma	0.999286	0.989042
5000	Schwannoma	0.949677	0.96162
5000	Solitary fibrous tumor / hemangiopericytoma	1	0.981294
5000	Subependymoma	0.997385	0.993639
7500	Atypical teratoid/rhabdoid tumor	0.99	0.994886
7500	Central Neurocytoma	1	1
7500	CNS high grade neuroepithelial tumor with BCOR alteration	1	1
7500	CNS high grade neuroepithelial tumor with MN1 alteration	0.995714	0.997853
7500	CNS neuroblastoma with FOXR2 activation	1	0.999872
7500	Craniopharyngioma	0.999111	0.999555
7500	Diffuse midline glioma H3 K27M mutant	0.9	0.943675
7500	DLGNT	1	0.921659
7500	Embryonal tumor with multilayered rosettes	1	1
7500	Ependymoma	0.99446	0.997205
7500	Esthesioneuroblastoma	0.999487	0.999744
7500	Ewing Sarkoma	1	1
7500	IDH wild type Glioblastoma	0.986046	0.985
7500	IDH wild type glioma	1	0.998502
7500	IDH wiltype Glioma with H3 molecular features	0.922927	0.959675
7500	IDH-mutant Astrocytoma	0.974435	0.940202
7500	LIPN	1	1
7500	Low grade glioma	0.97912	0.960072
7500	Lymphoma	1	1
7500	Medulloblastoma, subclass group 3	0.883766	0.938297
7500	Medulloblastoma, subclass group 4	0.999783	0.969469
7500	Medulloblastoma, subclass SHH	0.995882	0.997937
7500	Medulloblastoma, WNT	1	1
7500	Melanocytoma	1	0.968679
7500	Meningeoma	0.985667	0.992782
7500	Metastatic tumor	0.8625	0.907895
7500	Non-diagnostic tissue	0.992101	0.94755
7500	Oligodendroglioma	0.901375	0.947756
7500	Other Glioma	0.927857	0.944985
7500	Other leptomeningela tumor	0.957692	0.972276
7500	Other parenchymal tumor	0.962941	0.981121
7500	Papillary tumor of the pineal region	1	0.994695
7500	Paraganglioma, spinal non-CIMP	1	1
7500	Pilocytic astrocytoma	0.950609	0.95003
7500	Pineal parenchymal tumor	0.975263	0.987214
7500	Pineoblastoma	1	1
7500	Pituicytoma / granular cell tumor / spindle cell oncocytoma	0.997586	0.997414
7500	Pituitary Adenoma	0.998	0.998841
7500	Plasmacytoma	1	1
7500	Plexus tumor	0.990482	0.995218
7500	Retinoblastoma	0.998571	0.989034
7500	Schwannoma	0.95129	0.964356
7500	Solitary fibrous tumor / hemangiopericytoma	1	0.984615
7500	Subependymoma	0.998923	0.995401
10000	Atypical teratoid/rhabdoid tumor	0.99	0.99493
10000	Central Neurocytoma	1	1
10000	CNS high grade neuroepithelial tumor with BCOR alteration	1	1
10000	CNS high grade neuroepithelial tumor with MN1 alteration	0.997143	0.998569
10000	CNS neuroblastoma with FOXR2 activation	1	1
10000	Craniopharyngioma	1	1
10000	Diffuse midline glioma H3 K27M mutant	0.904615	0.945971
10000	DLGNT	1	0.916905
10000	Embryonal tumor with multilayered rosettes	1	1
10000	Ependymoma	0.994964	0.99744
10000	Esthesioneuroblastoma	0.999744	0.999872
10000	Ewing Sarkoma	1	1
10000	IDH wild type Glioblastoma	0.987353	0.985887
10000	IDH wild type glioma	1	0.9995
10000	IDH wiltype Glioma with H3 molecular features	0.92439	0.960588
10000	IDH-mutant Astrocytoma	0.974194	0.941874
10000	LIPN	1	1
10000	Low grade glioma	0.97984	0.967915
10000	Lymphoma	1	1
10000	Medulloblastoma, subclass group 3	0.884935	0.938955
10000	Medulloblastoma, subclass group 4	0.999783	0.969367
10000	Medulloblastoma, subclass SHH	0.995882	0.997937
10000	Medulloblastoma, WNT	1	1
10000	Melanocytoma	1	0.969619
10000	Meningeoma	0.984444	0.992161
10000	Metastatic tumor	0.865	0.911726
10000	Non-diagnostic tissue	0.993866	0.949502
10000	Oligodendroglioma	0.907125	0.951052
10000	Other Glioma	0.930714	0.947464
10000	Other leptomeningela tumor	0.971538	0.979829
10000	Other parenchymal tumor	0.965294	0.982194
10000	Papillary tumor of the pineal region	1	0.995851
10000	Paraganglioma, spinal non-CIMP	1	1
10000	Pilocytic astrocytoma	0.955431	0.953399
10000	Pineal parenchymal tumor	0.978947	0.989362
10000	Pineoblastoma	1	1
10000	Pituicytoma / granular cell tumor / spindle cell oncocytoma	0.999655	0.999483
10000	Pituitary Adenoma	0.997895	0.998894
10000	Plasmacytoma	1	1
10000	Plexus tumor	0.991325	0.995644
10000	Retinoblastoma	0.999286	0.991495
10000	Schwannoma	0.956129	0.966574
10000	Solitary fibrous tumor / hemangiopericytoma	1	0.980092
10000	Subependymoma	0.998769	0.995782
15000	Atypical teratoid/rhabdoid tumor	0.988571	0.994208
15000	Central Neurocytoma	1	1
15000	CNS high grade neuroepithelial tumor with BCOR alteration	1	1
15000	CNS high grade neuroepithelial tumor with MN1 alteration	0.998571	0.999285
15000	CNS neuroblastoma with FOXR2 activation	1	1
15000	Craniopharyngioma	1	1
15000	Diffuse midline glioma H3 K27M mutant	0.903333	0.946216
15000	DLGNT	1	0.921659
15000	Embryonal tumor with multilayered rosettes	1	1
15000	Ependymoma	0.995108	0.997548
15000	Esthesioneuroblastoma	0.998974	0.999487
15000	Ewing Sarkoma	1	1
15000	IDH wild type Glioblastoma	0.988399	0.986545
15000	IDH wild type glioma	0.999	0.9995
15000	IDH wiltype Glioma with H3 molecular features	0.926829	0.962025
15000	IDH-mutant Astrocytoma	0.976048	0.941941
15000	LIPN	1	1
15000	Low grade glioma	0.98416	0.973914
15000	Lymphoma	1	1
15000	Medulloblastoma, subclass group 3	0.887013	0.940124
15000	Medulloblastoma, subclass group 4	1	0.969748
15000	Medulloblastoma, subclass SHH	0.995074	0.997531
15000	Medulloblastoma, WNT	1	1
15000	Melanocytoma	1	0.967742
15000	Meningeoma	0.987	0.993457
15000	Metastatic tumor	0.860833	0.904158
15000	Non-diagnostic tissue	0.996303	0.953975
15000	Oligodendroglioma	0.911125	0.953434
15000	Other Glioma	0.934643	0.951031
15000	Other leptomeningela tumor	0.971538	0.981352
15000	Other parenchymal tumor	0.968529	0.984013
15000	Papillary tumor of the pineal region	1	0.996512
15000	Paraganglioma, spinal non-CIMP	1	1
15000	Pilocytic astrocytoma	0.959442	0.957303
15000	Pineal parenchymal tumor	0.981053	0.990436
15000	Pineoblastoma	1	1
15000	Pituicytoma / granular cell tumor / spindle cell oncocytoma	0.999655	0.999483
15000	Pituitary Adenoma	0.998947	0.999473
15000	Plasmacytoma	1	1
15000	Plexus tumor	0.98988	0.994914
15000	Retinoblastoma	0.9975	0.992185
15000	Schwannoma	0.95871	0.968709
15000	Solitary fibrous tumor / hemangiopericytoma	1	0.98401
15000	Subependymoma	0.999846	0.995558
20000	Atypical teratoid/rhabdoid tumor	0.988571	0.994253
20000	Central Neurocytoma	1	1
20000	CNS high grade neuroepithelial tumor with BCOR alteration	1	1
20000	CNS high grade neuroepithelial tumor with MN1 alteration	0.999524	0.999762
20000	CNS neuroblastoma with FOXR2 activation	1	1
20000	Craniopharyngioma	1	1
20000	Diffuse midline glioma H3 K27M mutant	0.904359	0.946782
20000	DLGNT	1	0.932945
20000	Embryonal tumor with multilayered rosettes	1	1
20000	Ependymoma	0.995468	0.997729
20000	Esthesioneuroblastoma	0.999487	0.999744
20000	Ewing Sarkoma	1	1
20000	IDH wild type Glioblastoma	0.988366	0.986528
20000	IDH wild type glioma	1	1
20000	IDH wiltype Glioma with H3 molecular features	0.92439	0.96071
20000	IDH-mutant Astrocytoma	0.975081	0.938596
20000	LIPN	1	1
20000	Low grade glioma	0.98504	0.978115
20000	Lymphoma	1	1
20000	Medulloblastoma, subclass group 3	0.886883	0.940051
20000	Medulloblastoma, subclass group 4	1	0.96985
20000	Medulloblastoma, subclass SHH	0.994338	0.997161
20000	Medulloblastoma, WNT	1	1
20000	Melanocytoma	1	0.968054
20000	Meningeoma	0.987111	0.993514
20000	Metastatic tumor	0.863333	0.906387
20000	Non-diagnostic tissue	0.99605	0.954771
20000	Oligodendroglioma	0.908625	0.952125
20000	Other Glioma	0.937143	0.953402
20000	Other leptomeningela tumor	0.966923	0.974796
20000	Other parenchymal tumor	0.969118	0.984317
20000	Papillary tumor of the pineal region	1	0.996843
20000	Paraganglioma, spinal non-CIMP	1	1
20000	Pilocytic astrocytoma	0.962741	0.958218
20000	Pineal parenchymal tumor	0.983158	0.991507
20000	Pineoblastoma	1	1
20000	Pituicytoma / granular cell tumor / spindle cell oncocytoma	1	1
20000	Pituitary Adenoma	0.998842	0.999421
20000	Plasmacytoma	1	1
20000	Plexus tumor	0.991566	0.995765
20000	Retinoblastoma	0.998571	0.993603
20000	Schwannoma	0.962258	0.972136
20000	Solitary fibrous tumor / hemangiopericytoma	1	0.988264
20000	Subependymoma	0.999846	0.996703

## Sheet: 5 CNS Core Model-Histo Classes
no. CpGs	Class	Accuracy	F1 Score
1000	Control	0.91958	0.847473
1000	Embryonal	0.989275	0.993301
1000	Ependymal	0.969213	0.974683
1000	Glio-neuronal	0.927677	0.866088
1000	Glioblastoma	0.923012	0.953455
1000	Glioma IDH	0.967206	0.974972
1000	Haematopoietic	1	1
1000	Melanocytic	0.935556	0.958452
1000	Mesenchymal	0.942096	0.964948
1000	Nerve	0.876129	0.850344
1000	Other glioma	0.852661	0.857789
1000	Pineal	0.970125	0.961055
1000	Plexus	0.97506	0.980732
1000	Sella	0.974734	0.970627
2500	Control	0.972605	0.92293
2500	Embryonal	0.995881	0.997714
2500	Ependymal	0.992012	0.994374
2500	Glio-neuronal	0.978636	0.944482
2500	Glioblastoma	0.959318	0.975931
2500	Glioma IDH	0.980735	0.983387
2500	Haematopoietic	1	1
2500	Melanocytic	0.962963	0.973418
2500	Mesenchymal	0.973713	0.986083
2500	Nerve	0.938065	0.942473
2500	Other glioma	0.93263	0.935089
2500	Pineal	0.977625	0.976648
2500	Plexus	0.99012	0.994855
2500	Sella	0.993432	0.994285
5000	Control	0.987563	0.94212
5000	Embryonal	0.996573	0.998226
5000	Ependymal	0.99481	0.996627
5000	Glio-neuronal	0.987879	0.966045
5000	Glioblastoma	0.969929	0.982283
5000	Glioma IDH	0.983922	0.983175
5000	Haematopoietic	1	1
5000	Melanocytic	0.972963	0.978399
5000	Mesenchymal	0.983713	0.99161
5000	Nerve	0.949677	0.96162
5000	Other glioma	0.954006	0.956346
5000	Pineal	0.97675	0.977728
5000	Plexus	0.988916	0.994427
5000	Sella	0.996686	0.997808
7500	Control	0.992101	0.94755
7500	Embryonal	0.996705	0.998325
7500	Ependymal	0.995685	0.997241
7500	Glio-neuronal	0.990505	0.973421
7500	Glioblastoma	0.972447	0.983684
7500	Glioma IDH	0.984706	0.981818
7500	Haematopoietic	1	1
7500	Melanocytic	0.974815	0.978985
7500	Mesenchymal	0.985389	0.992641
7500	Nerve	0.95129	0.964356
7500	Other glioma	0.958869	0.961559
7500	Pineal	0.978375	0.980029
7500	Plexus	0.990482	0.995218
7500	Sella	0.998225	0.998786
10000	Control	0.993866	0.949502
10000	Embryonal	0.996903	0.998441
10000	Ependymal	0.995918	0.997358
10000	Glio-neuronal	0.991414	0.976398
10000	Glioblastoma	0.974259	0.984685
10000	Glioma IDH	0.98451	0.981815
10000	Haematopoietic	1	1
10000	Melanocytic	0.974815	0.980078
10000	Mesenchymal	0.987066	0.993431
10000	Nerve	0.956129	0.966574
10000	Other glioma	0.960979	0.964
10000	Pineal	0.978	0.980574
10000	Plexus	0.991325	0.995644
10000	Sella	0.998757	0.99929
15000	Control	0.996303	0.953975
15000	Embryonal	0.996639	0.998309
15000	Ependymal	0.996268	0.997431
15000	Glio-neuronal	0.992879	0.978912
15000	Glioblastoma	0.975035	0.985376
15000	Glioma IDH	0.98549	0.98097
15000	Haematopoietic	1	1
15000	Melanocytic	0.975185	0.977902
15000	Mesenchymal	0.988144	0.994037
15000	Nerve	0.95871	0.968709
15000	Other glioma	0.964312	0.967314
15000	Pineal	0.977125	0.980865
15000	Plexus	0.98988	0.994914
15000	Sella	0.999349	0.999615
20000	Control	0.99605	0.954771
20000	Embryonal	0.996409	0.998201
20000	Ependymal	0.996385	0.997621
20000	Glio-neuronal	0.993081	0.981237
20000	Glioblastoma	0.974894	0.985268
20000	Glioma IDH	0.984853	0.979261
20000	Haematopoietic	1	1
20000	Melanocytic	0.975926	0.978644
20000	Mesenchymal	0.987784	0.993855
20000	Nerve	0.962258	0.972136
20000	Other glioma	0.966086	0.967787
20000	Pineal	0.977125	0.981049
20000	Plexus	0.991566	0.995765
20000	Sella	0.999349	0.999674

## Sheet: 6 Core+Meta Model-Core Classes
no. CpGs	Class	Accuracy	F1 Score
7500	Breast cancer metastasis	0.901333	0.945289
7500	Lung cancer metastasis	0.893889	0.932213
7500	Melanoma metastasis	0.887568	0.939494
7500	CNS tumors	0.999936	0.998446

## Sheet: 7 Core+Meta Model-MZ Classes
no. CpGs	Class	Accuracy	F1 Score
7500	Atypical teratoid/rhabdoid tumor	0.989821	0.994795
7500	Central Neurocytoma	1	1
7500	CNS high grade neuroepithelial tumor with BCOR alteration	1	1
7500	CNS high grade neuroepithelial tumor with MN1 alteration	0.99619	0.998092
7500	CNS neuroblastoma with FOXR2 activation	1	0.999872
7500	Craniopharyngioma	0.999111	0.999555
7500	Diffuse midline glioma H3 K27M mutant	0.9	0.943675
7500	DLGNT	1	0.921659
7500	Embryonal tumor with multilayered rosettes	1	1
7500	Ependymoma	0.99446	0.997205
7500	Esthesioneuroblastoma	0.999487	0.999744
7500	Ewing Sarkoma	1	1
7500	IDH wild type Glioblastoma	0.986046	0.985
7500	IDH wild type glioma	1	0.998502
7500	IDH wiltype Glioma with H3 molecular features	0.922927	0.959675
7500	IDH-mutant Astrocytoma	0.974435	0.940165
7500	LIPN	1	1
7500	Low grade glioma	0.97912	0.960072
7500	Lymphoma	1	1
7500	Medulloblastoma, subclass group 3	0.883766	0.938297
7500	Medulloblastoma, subclass group 4	0.999783	0.969469
7500	Medulloblastoma, subclass SHH	0.995882	0.997937
7500	Medulloblastoma, WNT	1	1
7500	Melanocytoma	1	0.968679
7500	Meningeoma	0.985667	0.992782
7500	Metastatic tumor	0.860833	0.906538
7500	Non-diagnostic tissue	0.992101	0.94755
7500	Oligodendroglioma	0.901375	0.947756
7500	Other Glioma	0.927857	0.944985
7500	Other leptomeningela tumor	0.957692	0.972276
7500	Other parenchymal tumor	0.962941	0.981121
7500	Papillary tumor of the pineal region	1	0.994695
7500	Paraganglioma, spinal non-CIMP	1	1
7500	Pilocytic astrocytoma	0.950609	0.95003
7500	Pineal parenchymal tumor	0.975263	0.987214
7500	Pineoblastoma	1	1
7500	Pituicytoma / granular cell tumor / spindle cell oncocytoma	0.997586	0.997414
7500	Pituitary Adenoma	0.998	0.998841
7500	Plasmacytoma	1	1
7500	Plexus tumor	0.990723	0.99534
7500	Retinoblastoma	0.998571	0.989034
7500	Schwannoma	0.95129	0.964356
7500	Solitary fibrous tumor / hemangiopericytoma	1	0.984918
7500	Subependymoma	0.998923	0.995401

## Sheet: 8 Core+Meta+Sarc M.-CoreClasses
no. CpGs	Class	Accuracy	F1 Score
7500	A IDH	0.990128	0.837045
7500	A IDH, HG	0.656304	0.780406
7500	AFH	0.935	0.855346
7500	AFX/PDS	1	0.997862
7500	ALMO/MPC	1	0.99844
7500	ANA PA	0.812857	0.77538
7500	AS	0.878378	0.935252
7500	ASPS	1	0.987959
7500	ATRT, MYC	0.858276	0.920488
7500	ATRT, SHH	0.952391	0.974422
7500	ATRT, TYR	1	0.972788
7500	Breast cancer metastasis	0.892667	0.941466
7500	CB	0.997	0.985665
7500	CCS	1	1
7500	CCSK	1	1
7500	CHGL	0.999167	0.999583
7500	CHORD (DD)	0.96625	0.914793
7500	CHORDM/CHORD	0.950441	0.974591
7500	CN	1	1
7500	CNS NB, FOXR2	1	1
7500	CONTR, ADENOPIT	1	0.996678
7500	CONTR, CEBM	1	0.931858
7500	CONTR, HEMI	0.996154	0.935356
7500	CONTR, HYPTHAL	0.994444	0.99279
7500	CONTR, INFLAM	0.924167	0.957686
7500	CONTR, PINEAL	1	0.999167
7500	CONTR, PONS	0.955833	0.97617
7500	CONTR, REACT	0.973478	0.729197
7500	CONTR, WM	1	0.99283
7500	CPH, ADM	1	1
7500	CPH, PAP	0.9975	0.998748
7500	CSA (A)	1	0.985761
7500	CSA (B)	0.94	0.969072
7500	CSA (CC)	0.738571	0.833199
7500	CSA (IDH A)	0.999655	0.999828
7500	CSA (IDH B)	0.999231	0.842139
7500	CSA (MES)	1	1
7500	CTRL (BLOOD)	1	0.896057
7500	CTRL (MUS)	1	0.999375
7500	CTRL (REA)	0.999	0.964751
7500	DFSP	1	1
7500	DLGNT	0.9975	0.918826
7500	DMG, K27	0.907564	0.94658
7500	DSRCT	1	1
7500	DTFM	1	0.995025
7500	EFT, CIC	0.961538	0.946611
7500	EHE	0.958889	0.899896
7500	EMCS	1	1
7500	ENB, A	0.904783	0.927155
7500	ENB, B	0.93125	0.900846
7500	EPN, MPE	0.999643	0.999821
7500	EPN, PF A	0.983077	0.991466
7500	EPN, PF B	0.998431	0.986917
7500	EPN, RELA	0.984286	0.99151
7500	EPN, SPINE	1	0.99889
7500	EPN, YAP	1	1
7500	ES	0.872222	0.930922
7500	ESS (HG)	1	1
7500	ESS (LG)	1	1
7500	ETMR	1	1
7500	EWS	0.98	0.989801
7500	FDY	1	0.972053
7500	GBM, G34	0.926585	0.961894
7500	GBM, MES	0.895357	0.825758
7500	GBM, MID	0.992143	0.936615
7500	GBM, MYCN	0.994375	0.880952
7500	GBM, RTK I	0.80875	0.836796
7500	GBM, RTK II	0.83	0.858486
7500	GBM, RTK III	0.909231	0.901258
7500	GCTB	1	1
7500	GIST	0.969583	0.984557
7500	HGNET, BCOR	1	1
7500	HGNET, MN1	0.977143	0.988439
7500	HMB	0.9776	0.987874
7500	IFS	1	0.997862
7500	IHG	1	0.992063
7500	IMT	0.991429	0.860508
7500	Kaposi	0.98625	0.948317
7500	LCH	0.943636	0.955361
7500	LGFMS	1	1
7500	LGG, DIG/DIA	1	0.923254
7500	LGG, DNT	0.985682	0.979117
7500	LGG, GG	0.946667	0.959228
7500	LGG, MYB	0.993182	0.993633
7500	LGG, PA MID	0.921053	0.93433
7500	LGG, PA PF	0.949035	0.960707
7500	LGG, PA/GG ST	0.85375	0.806693
7500	LGG, RGNT	0.991111	0.901465
7500	LGG, SEGA	0.892857	0.922282
7500	LIPN	1	1
7500	LIPO	0.993	0.868766
7500	LMO	1	1
7500	LMS	0.998333	0.998333
7500	Lung cancer metastasis	0.890556	0.94211
7500	LYMPHO	1	1
7500	MB, G3	0.873766	0.932566
7500	MB, G4	0.999928	0.967061
7500	MB, SHH CHL AD	0.933333	0.957733
7500	MB, SHH INF	0.973654	0.938984
7500	MB, WNT	1	1
7500	MELAN/MEL (CUT)	0.94	0.880562
7500	Melanoma metastasis	0.832162	0.90826
7500	MELCYT	1	0.968054
7500	MLS	0.995806	0.997899
7500	MNG	0.982556	0.991201
7500	MO	0.99625	0.990677
7500	MP	0.815714	0.885958
7500	MPNST	0.983846	0.969123
7500	MRT	0.987059	0.911214
7500	NFA	1	0.890076
7500	NFB	1	0.995575
7500	NFB (PLEX)	0.995714	0.936828
7500	O IDH	0.879625	0.935771
7500	OB	0.882857	0.937785
7500	OFMT	1	1
7500	OS (HG)	0.951818	0.973048
7500	PGG, nC	1	1
7500	PIN T, PB A	0.753333	0.780207
7500	PIN T, PB B	1	1
7500	PIN T, PPT	0.972105	0.985592
7500	PITAD, ACTH	0.997778	0.998055
7500	PITAD, FSH LH	1	0.977199
7500	PITAD, PRL	1	1
7500	PITAD, STH DNS A	1	0.99723
7500	PITAD, STH DNS B	1	0.995438
7500	PITAD, STH SPA	1	1
7500	PITAD, TSH	0.871	0.931053
7500	PITUI, SCO, GCT	0.997586	0.997242
7500	PLASMA	1	1
7500	PLEX, AD	1	0.999319
7500	PLEX, PED A	0.998	0.864818
7500	PLEX, PED B	0.87587	0.933395
7500	PTPR, A	1	1
7500	PTPR, B	1	0.990099
7500	PXA	0.893409	0.924397
7500	RETB	0.947368	0.917899
7500	RMS (ALV)	0.991111	0.995536
7500	RMS (EMB)	1	0.99591
7500	RMS (MYOD1)	1	1
7500	SARC (MPNST-like)	1	0.872818
7500	SARC (RMS-like)	0.935294	0.957831
7500	SBRCT (BCOR)	1	1
7500	SBRCT (CIC)	0.931818	0.964706
7500	SCC (CUT)	1	1
7500	SCHW, MEL	0.97875	0.875349
7500	SCHW/SWN	0.9708	0.98289
7500	SEF	1	1
7500	SFT HMPC/SFT	0.999524	0.995258
7500	SUBEPN, PF	0.998108	0.999053
7500	SUBEPN, SPINE	1	0.99283
7500	SUBEPN, ST	1	0.992945
7500	SYSA	0.992051	0.99601
7500	USARC	0.822692	0.884981
7500	WDLS/DDLS	0.834762	0.902213

## Sheet: 9 Core+Meta+Sarc M.-MZClasses
no. CpGs	Class	Accuracy	F1 Score
7500	Atypical teratoid/rhabdoid tumor	0.962232	0.97995
7500	Central Neurocytoma	1	1
7500	CNS high grade neuroepithelial tumor with BCOR alteration	1	1
7500	CNS high grade neuroepithelial tumor with MN1 alteration	0.977143	0.988439
7500	CNS neuroblastoma with FOXR2 activation	1	1
7500	Craniopharyngioma	0.998889	0.999444
7500	Diffuse midline glioma H3 K27M mutant	0.907564	0.94658
7500	DLGNT	0.9975	0.918826
7500	Embryonal tumor with multilayered rosettes	1	1
7500	Ependymoma	0.99518	0.997566
7500	Esthesioneuroblastoma	0.999231	0.999615
7500	Ewing Sarkoma	0.98	0.989801
7500	IDH wild type Glioblastoma	0.988301	0.98582
7500	IDH wild type glioma	1	0.992063
7500	IDH wiltype Glioma with H3 molecular features	0.926585	0.961894
7500	IDH-mutant Astrocytoma	0.975161	0.934431
7500	LIPN	1	1
7500	Low grade glioma	0.96824	0.962503
7500	Lymphoma	1	1
7500	Medulloblastoma, subclass group 3	0.873766	0.932566
7500	Medulloblastoma, subclass group 4	0.999928	0.967061
7500	Medulloblastoma, subclass SHH	0.996765	0.99838
7500	Medulloblastoma, WNT	1	1
7500	Melanocytoma	1	0.968679
7500	Meningeoma	0.982556	0.991201
7500	Metastatic tumor	0.880833	0.936642
7500	Non-diagnostic tissue	0.980084	0.937239
7500	Oligodendroglioma	0.879625	0.935771
7500	Other Glioma	0.916071	0.942408
7500	Other leptomeningela tumor	0.961538	0.980392
7500	Other parenchymal tumor	0.962059	0.980663
7500	Papillary tumor of the pineal region	1	0.99272
7500	Paraganglioma, spinal non-CIMP	1	1
7500	Pilocytic astrocytoma	0.958883	0.956577
7500	Pineal parenchymal tumor	0.972105	0.985592
7500	Pineoblastoma	1	1
7500	Pituicytoma / granular cell tumor / spindle cell oncocytoma	0.997586	0.998275
7500	Pituitary Adenoma	0.998316	0.999157
7500	Plasmacytoma	1	1
7500	Plexus tumor	0.987229	0.993573
7500	Retinoblastoma	1	0.989574
7500	Schwannoma	0.957419	0.961919
7500	Solitary fibrous tumor / hemangiopericytoma	0.998125	0.994396
7500	Subependymoma	0.998923	0.996394

## Sheet: 10 ONT cohort
Sample ID	Run ID	Site	Age	Sex	WHO classification	Copy Number Alteration Clinic	prim./rec.	Molecular Features	Location of Lesion	Clinical Diagnosis	MethyLYZR Class	Clinical Demonstrator (DNA extraction; Library Prep)
IEG4	0eed72f71ea4ef826614018600cba744c1b3bb15	Kiel	56	M	II	1p19q (according to classifier)	rec.	IDH1 R132H, pMGMT methylated, GFAP, MAP2c pos., EGFRvIII neg.; p53 1-2%, Ki67 1-5%	L FB	O IDH	Oligodendroglioma	NA
IEG5	2d2076e085a07cc2ab2feecd2006398065fad678	Kiel	54	F	I	n.a.	rec.	IDH1-wt, ATRX retained; GFAP, Vimentin pos.; p53 1%, Ki67 5%	intramedullar HWK 3/4	PA	Pilocytic astrocytoma	NA
IEG6	4423a73d2220077301ba596aa658ed55a699902f	Kiel	54	F	II	n.a.	prim.	Synaptophysin, Cam 5.2, GFAP pos., CK7, EMA neg.; Ki67 5%	4th ventricle	PLEX	Plexus tumor	NA
IEG10	626bdbbfa44e30d3881d6bc9550c482cd0c4d31e	Kiel	55	M	III	n.a.	rec.	BRAF status: V600E mut., GFAP pos.; Ki67 25%	L FP	PXA	Other Glioma	NA
IEG13	161804f3f8b367568d93167c5215147f3cee3c66	Kiel	45	F	III	n.a.	rec.	IDH1-wt, pMGMT methylated, loss of nuclear ATRX positivity; GFAP, Vimentin, MAP2c pos., EGFRvIII neg; p53 75%, Ki67 5-10%	R F	A IDH	IDH-mutant Astrocytoma	NA
IEG14	4d93b1bb47f2b6315c552126160915afc2a89ca7	Kiel	59	M	IV	n.a.	prim.	IDH1/2-wt, pMGMT unmethylated, ATRX retained; GFAP, Vimentin, MAP2c pos., EGFRvIII neg; p53 3%, Ki67 5-15%	L T	GBM	IDH wild type Glioblastoma	NA
IEG15	1b164adea90f1db3156ab99d93d4a974943dd372	Kiel	78	F	N/A	n.a.	prim.	GCB-Subtype (Hans et al., Blood 2004; ICD-O:9680/3)	R F	LYMPHO	Lymphoma	NA
IEG17	777e1de466b2bf6f9b2112212e28daabc86cf9c0	Kiel	79	M	IV	n.a.	prim.	IDH1-wt, pMGMT methylated, ATRX retained; GFAP, Vimentin, MAP2c pos., EGFRvIII neg; p53>50%, Ki67 25%	L T	GBM	IDH wild type Glioblastoma	NA
IEG19	2467f5c43b22df2ec5d19c3f8b15e9f2359bb0c1	Kiel	54	M	IV	n.a.	prim.	IDH1-wt, pMGMT unmethylated, ATRX retained; GFAP, Vimentin, MAP2c pos., EGFRvIII neg.; p53 10%, Ki67 25-50%	R TP	GBM	IDH wild type Glioblastoma	NA
IEG22	5e93367558743a3ace9bc477f50558727edb1522	Kiel	82	M	IV	n.a.	prim.	IDH1-wt, pMGMT unmethylated, ATRX retained; GFAP, Vimentin, MAP2c pos., EGFRvIII neg.; p53 10%, Ki67 20-30%	L T	GBM	IDH wild type Glioblastoma	NA
IEG24	2f3e606dba34686c04241322059712994ba7cab7	Kiel	36	F	IV	n.a.	prim.	IDH1/2-wt, pMGMT unmethylated, ATRX retained; GFAP, Vimentin, MAP2c pos., EGFRvIII neg.; p53 10-15%, Ki67 20-30%	L T	GBM	IDH wild type Glioblastoma	NA
IEG25	22df336c178b564bfda92b229b6178c1774fe098	Kiel	51	M	IV	n.a.	prim.	IDH1-wt, pMGMT unmethylated, ATRX retained; GFAP, Vimentin, MAP2c pos., EGFRvIII neg.; p53 3%, Ki67 20%	R T	GBM	IDH wild type Glioblastoma	NA
IEG27	78b2448784f3b465a9474cc96063bc93883c7d98	Kiel	60	F	IV	n.a.	prim.	IDH1-wt, nuclear ATRX retained; GFAP, Vimentin, MAP2c pos., EGFRvIII neg.; p53 10%, Ki67 25%	R T	GBM	IDH wild type Glioblastoma	NA
IEG34	95d4a6337ba0a44dcedd2f08510d82b2235ce471	Kiel	28	M	III	n.a.	prim.	IDH1 R132H, pMGMT methylated (37%), nuclear ATRX absent; GFAP, Vimentin, MAP2c pos., EGFRvIII neg.; p53 (nuclear accumulation) 75%, Ki67 12-25%	L F	A IDH	IDH-mutant Astrocytoma	NA
IEG34	510afa90ed7533be8f1bb665cea3ae7e693c6f06	Kiel	28	M	III	n.a.	prim.	IDH1 R132H, pMGMT methylated (37%), nuclear ATRX absent; GFAP, Vimentin, MAP2c pos., EGFRvIII neg.; p53 (nuclear accumulation) 75%, Ki67 12-25%	L F	A IDH	IDH-mutant Astrocytoma	NA
IEG34	44eb08547b2a398c594db4011091e473d0d301ce	Kiel	28	M	III	n.a.	prim.	IDH1 R132H, pMGMT methylated (37%), nuclear ATRX absent; GFAP, Vimentin, MAP2c pos., EGFRvIII neg.; p53 (nuclear accumulation) 75%, Ki67 12-25%	L F	A IDH	IDH-mutant Astrocytoma	NA
IEG35	e3de57af4d2dc0df74fb0f332b42ce7594cb24be	Kiel	34	M	III	1p19q-codel	prim.	IDH1 R132H, ATRX absent; GFAP, Vimentin, EGFRvIII neg., MAP2c (perinuclear) pos.; p53 >75%, Ki67 10-20%	R F	A IDH	IDH-mutant Astrocytoma	NA
IEG37	318f1926f22ccc0101504a5eb9fc93fb0e00909f	Vancouver	43	M	II	1p19q-codel, CDKN2A homoloss	rec.	IDH1 R132H, ATRX retained, CIC-S (p.S146*, c.436-437delAG), TERT (C228T), PIK3CA (p.His1047Arg, c.3140A>G; p.Glu545Gly, c.1634A>G)	R F	O IDH	Oligodendroglioma	NA
IEG38	4cadb0cd0ba4a336e1d06bf8826234e38569daa1	Vancouver	20	M	II	1p19q ROH	rec.	IDH1 R132H, ATRX mut.(p.Lys1583fs, c.4749_4752delGAAA), TP53 mut (p.Tyr220Cys, c.659A>G), TERTwt	L F	A IDH	IDH-mutant Astrocytoma	NA
IEG39	b5d55c54a16a3d578cd4a03ab40eeab86dc2fa32	Vancouver	42	M	II	1p-wt, 19q loss, BRAF gain, MET gain, MDM2 gain, CDKN2A homoloss	rec.	IDH1 R132H, ATRX absent (p.Pro711fs, c.2132delC), TP53 (p.Arg156Pro, c.467G>C)	L F	A IDH	IDH-mutant Astrocytoma	NA
IEG40	167870a935fca3d5ebc264841d829a9d97af7312	Vancouver	34	F	II	1p-wt, 19q loss	prim.	IDH1 R132H, TP53 mut (p.Gln317*, c.949C>T), TERTwt,	R F	A IDH	IDH-mutant Astrocytoma	NA
IEG41	fefe5a7210af735a72d1334bc1f5016e7d339678	Vancouver	38	F	I	1p19q-codel	rec.	IDH1 R132H, ATRX retained, CIC-Smut (p.Arg215Trp, c.643C>T), TERTmut (C228T)	L T	O IDH	Oligodendroglioma	NA
IEG42	716613cebaf6ce76966fd776688049f236b16970	Vancouver	48	F	I	1p19q-codel	prim.	IDH2 R172K, ATRX retained, TERTmut (C250T)	R F	O IDH	Oligodendroglioma	NA
IEG43	2037ca1249d55b1f5c8c8dd7bee991e859972c9d	Vancouver	43	M	II	1p19q ROH	rec.	IDH1 R132H, ATRXmut "p.Lys690fs, c.2070delA; p.Val1181Leu, c.3541G>C", TP53mut p.Arg249Gly, c.745A>G, TERTwt, CDKN2A homoloss, BRAF gain, MET gain	R F	A IDH	IDH-mutant Astrocytoma	NA
IEG44	5c2f6c6e1081c6df150949e01ae527e433a3c121	Vancouver	26	M	II	1p-wt, 19q loss	rec.	IDH1 R132H, ATRXmut p.Phe2113fs, c.6338_6341delTTAT, TP53mut p.Cys135Arg, c.403T>C, TERTwt, CDKN2A homoloss	R F	A IDH	IDH-mutant Astrocytoma	NA
IEG44	7b5aa701147c6d5c6c5e2beaa0ac166037ee9438	Vancouver	26	M	II	1p-wt, 19q loss	rec.	IDH1 R132H, ATRXmut p.Phe2113fs, c.6338_6341delTTAT, TP53mut p.Cys135Arg, c.403T>C, TERTwt, CDKN2A homoloss	R F	A IDH	IDH-mutant Astrocytoma	NA
IEG45	acb96fadd39af23766dee3c24ea7a0296109abed	Vancouver	58	M	I	1p19q-codel	rec.	IDH1 R132H, ATRXmut p.Ser1220Asn, c.3659G>A, CIC-Smut p.Gln992*, c.2974C>T, FUBP1mut splice c.473+1G>A, TERTmut C228T, PTENmut p.Gly208Asp, c.623G>A, EGFRmut p.Asp278Tyr, c.832G>T	L CBx	O IDH	Oligodendroglioma	NA
IEG45	837ca06f760c025514d76dee1a6150cb616c9404	Vancouver	58	M	I	1p19q-codel	rec.	IDH1 R132H, ATRXmut p.Ser1220Asn, c.3659G>A, CIC-Smut p.Gln992*, c.2974C>T, FUBP1mut splice c.473+1G>A, TERTmut C228T, PTENmut p.Gly208Asp, c.623G>A, EGFRmut p.Asp278Tyr, c.832G>T	L CBx	O IDH	Oligodendroglioma	NA
IEG46	25f306503e80bbd0badae31e6cab2145d8a3b038	Vancouver	36	M	II	1p19q ROH	prim.	IDH1 R132H, ATRX retained, TP53mut p.Arg282Trp, c.844C>T, TERTwt	L T	A IDH	IDH-mutant Astrocytoma	NA
IEG47	b00ded1d709da0fd8791021b919dfa4235946387	Vancouver	30	F	I	1p19q-codel	prim.	IDH1 R132H, ATRX retained, CIC-Smut p.Gln835*, 2503C>T; p.Val256Gly, c.767T>G, TERTmut C228T	L F	O IDH	Oligodendroglioma	NA
IEG49	3e600290f717a6a0abef50133f76c7139b662ea5	Vancouver	46	M	I	1p19q-codel	prim.	IDH1 R132H, CIC-Smut p.Arg215Trp, c.643C>T, FUBP1mut p.Gln128fs, c.381insA, TERTmut C228T	R F	O IDH	Oligodendroglioma	NA
IEG50	53d6f88ec4f01754b7b19dfa8cc0cb5b7683953f	Vancouver	41	F	II	1p19q ROH	prim.	IDH1 R132H, TP53mut p.Val216Met, c.646G>A, TERTwt	L T	A IDH	IDH-mutant Astrocytoma	NA
IEG51	b805954fe18ba303bd1c1ad7b47b539625e72bff	Vancouver	30	F	I	1p19q-codel	rec.	IDH1 R132H, CIC-Smut p.Pro97fs, c.291insT, RB1mut p.Ile879Thr, c.2636T>C , TERTmut C228T, BRAF hetloss, MET hetloss	R F	O IDH	Oligodendroglioma	NA
IEG52	695fab714a7aaf4c6be5b4768a65a6fcac288455	Vancouver	36	M	II	1p19q ROH	rec.	IDH1 R132H, ATRXmut p.Lys358Tyrfs, c. 1072A>T, c.1074delA, (complex mutation) ,TP53mut p.His179Asn, c.535C>A; p.Arg273Cys, c.817C>T, TERTwt	L T	A IDH	IDH-mutant Astrocytoma	NA
IEG53	d0cfeca5ae9622e3204152f0d72c4d97563daec4	Vancouver	50	M	I	1p19q-codel	prim.	IDH1 R132H, ATRX retained, CIC-Smut p.Thr1120fs, c.3360-3361delTG, FUPB1mut p.S11fs, c.30delC; p.I208* c.622_623delTA, TERTmut C228T, Notch1mut p.D338del, c.1011_1013delTGA	NA	O IDH	Oligodendroglioma	NA
IEG54	d5c625d2cd7e2b1647f9249e169e3a5974b4043f	Vancouver	42	M	I	1p19q-codel	rec.	IDH1 R132H, ATRX retained, CIC-Smut p.S370fs, c.1110-1113delTCAT, TERTmut C228T, Notch1mut p.D338del, c.1011_1013delTGA	R F	O IDH	Oligodendroglioma	NA
IEG55	78919e0f17c16d8bb69cb1f3b52742c95b4f6961	Vancouver	48	M	II	1p19q ROH	prim.	IDH1 R132H, ATRX retained, TP53mut p.Asp281Asn, c.841G>A, TERTwt	L F	A IDH	IDH-mutant Astrocytoma	NA
IEG55	84a3cecce3b17f66ac08146abf3d1db71a2cc8bf	Vancouver	48	M	II	1p19q ROH	prim.	IDH1 R132H, ATRX retained, TP53mut p.Asp281Asn, c.841G>A, TERTwt	L F	A IDH	IDH-mutant Astrocytoma	NA
IEG56	b60d96b2d6d2dd0a5cafce7bc2c2f41788025736	Vancouver	40	M	II	1p19q ROH	prim.	IDH1 R132H, ATRX retained (mut p.Gln292fs, c.873insG), TP53mut p.Asp259Val, c.776A>T, TERTwt	R F	A IDH	IDH-mutant Astrocytoma	NA
IEG56	a951609f3b4766cc125a3209fc0c64322b668815	Vancouver	40	M	II	1p19q ROH	prim.	IDH1 R132H, ATRX retained (mut p.Gln292fs, c.873insG), TP53mut p.Asp259Val, c.776A>T, TERTwt	R F	A IDH	IDH-mutant Astrocytoma	NA
IEG58	94dc3842a3db9abad5df3afca513950b7ac33caf	Vancouver	29	M	II	1p19q ROH	rec.	IDH1 R132H, ATRX absent, TP53mut p.Arg280Ser, c.840A>C, Notch1mut p.S356del, c.1067_1069delCCT, MDM2 gain	R T	A IDH	IDH-mutant Astrocytoma	NA
IEG59	1cb1e06a4b42cf0ef73b109ffe751808558c871c	Vancouver	17	F	II	1p19q ROH	rec.	IDH1 R132H, CIC-Lmut p.Pro179Leu, c.536C>T, ATRXmut p.Ser2147Ile, c.6550G>T, TP53mut p.Arg175His, c.524G>A; p.Cys242Tyr, c.725G>A, TERTwt, CDKN2A gain, PIK3CAmut p.His1047Leu, c.3140A>G	L P	GBM	IDH wild type Glioblastoma	NA
IEG63	0790d8c537a729086d1ea88e3aedfd67f93cc6c7	Kiel	58	F	III	1p19q-codel	prim.	IDH1 R132H, ARTX retained; Vimentin neg, perinuclear MAP2c, EGFRvIII neg.; few p53-pos. nuclei, Ki67 20%	L F	O IDH	Oligodendroglioma	28:00 min:sec; 17:25 min:sec
IEG63	197d9775a417067f07ec0b5c55d66a525161dadf	Kiel	58	F	III	1p19q-codel	prim.	IDH1 R132H, ARTX retained; Vimentin neg, perinuclear MAP2c, EGFRvIII neg.; few p53-pos. nuclei, Ki67 20%	L F	O IDH	Oligodendroglioma	28:00 min:sec; 17:25 min:sec
IEG68	2479dbe85ab81fbc1ab52dd22f054ac9cee1d5f2	Kiel	78	F	II	n.a.	prim.	K27-mc3 retained; GFAP, S100 pos., some RMA-pos. structures; K27M, OTX2, Olig2, CK7 neg.; Ki67 < 5%	4th ventricle	EPN	Ependymoma	NA
IEG68	2eec3ce2ed65b460b4b1a87186a95452148854a4	Kiel	78	F	II	n.a.	prim.	K27-mc3 retained; GFAP, S100 pos., some RMA-pos. structures; K27M, OTX2, Olig2, CK7 neg.; Ki67 < 5%	4th ventricle	EPN	Ependymoma	NA
IEG82	4f425f4df1f763eaf31e907e598d619803ea02a2	Kiel	40	F	III	losses of chr. 9 (CDKN2A/B)	prim.	IDH-wt, pMGMT unmethylated, ATRX retained; GFAP, Vimentin, MAP2c pos., EMA, KL1, EGFRvIII neg., CDC34 vascular-related, p53 expressed in 100% nuclei, Ki67 20%	R T	PXA	Other Glioma	NA
IEG82	eccceb676317d8b477065a7c51fb932bffa033f2	Kiel	40	F	III	losses of chr. 9 (CDKN2A/B)	prim.	IDH-wt, pMGMT unmethylated, ATRX retained; GFAP, Vimentin, MAP2c pos., EMA, KL1, EGFRvIII neg., CDC34 vascular-related, p53 expressed in 100% nuclei, Ki67 20%	R T	PXA	Other Glioma	NA
IEG94	a43db06b0ce10f48d2f7bc6908af26165f9612a7	Kiel	42	M	III	no homozygous deletion in CDKN2A/B	prim.	IDH1 R132H, pMGMT methylated, loss of nuclear positivity for ATRX; GFAP pos.; p53 25%, Ki67 5-10%. Methylation class family IDH-mutated gliomas, highest score for subclass (MC) astrocytomas	L F	A IDH	IDH-mutant Astrocytoma	22:10 min:sec; 18:50 min:sec
IEG94	1df293c378ff9f4f3b2c15593451eb40fd1d590d	Kiel	42	M	III	no homozygous deletion in CDKN2A/B	prim.	IDH1 R132H, pMGMT methylated, loss of nuclear positivity for ATRX; GFAP pos.; p53 25%, Ki67 5-10%. Methylation class family IDH-mutated gliomas, highest score for subclass (MC) astrocytomas	L F	A IDH	IDH-mutant Astrocytoma	22:10 min:sec; 18:50 min:sec
IEG99	069760c1996c193d74865a4c6d9a84702983a6ca	Kiel	51	M	III	1p19q-codel	prim.	IDH1 R132H, pMGMT methylated, ATRX retained; GFAP, MAP2 pos., Vimentin neg.; Ki67 25%	R O	O IDH	Oligodendroglioma	23:00 min/sec; 17:40 min:sec
IEG99	679184c0347492a8b923a35c7fa8d966e4defabc	Kiel	51	M	III	1p19q-codel	prim.	IDH1 R132H, pMGMT methylated, ATRX retained; GFAP, MAP2 pos., Vimentin neg.; Ki67 25%	R O	O IDH	Oligodendroglioma	23:00 min/sec; 17:40 min:sec
IEG108	737deb67cd7ee7aaaa11550fdd6bb5e377b58e04	Kiel	60	M	IV	n.a.	prim.	IDH1-wt, pMGMT methylated, ATRX retained; GFAP pos., EGFRvIII neg.; p53 5%	L F	GBM	IDH wild type Glioblastoma	23:00 min:sec; 17:00 min:sec
IEG108	91836f5769a6ea1d5469e61c0ac7399d27ae36d5	Kiel	60	M	IV	n.a.	prim.	IDH1-wt, pMGMT methylated, ATRX retained; GFAP pos., EGFRvIII neg.; p53 5%	L F	GBM	IDH wild type Glioblastoma	23:00 min:sec; 17:00 min:sec
IEG112	f7f610a9fd87baec57ea388b6ae494f708a09f40	Kiel	41	F	I	n.a.	prim.	SSTR2a, E-Cadherin pos.; Ki67 5-10%	R CB pontine angle	MNG	Meningeoma	22:30 min:sec; 17:00 min:sec
IEG112	c930ae9185a9035670d454ce77f56d2e8b8231b4	Kiel	41	F	I	n.a.	prim.	SSTR2a, E-Cadherin pos.; Ki67 5-10%	R CB pontine angle	MNG	Meningeoma	22:30 min:sec; 17:00 min:sec
IEG114	b3e9febb5f5e28d67e8b3c3e5f44dcdb17771d32	Kiel	25	F	II	1p19q-codel	prim.	IDH1 R132H, pMGMT methylated, ATRX retained; perinuclear expression of MAP2c, GFAP, Vimentin pos., EGFRvIII neg.; nuclear accumulation of p53 < 5%, Ki67 5%	R F	O IDH	Oligodendroglioma	22:00 min:sec; 17:20 min:sec
IEG114	2044dba7297569b29a35a06e73c4e79d3a00d529	Kiel	25	F	II	1p19q-codel	prim.	IDH1 R132H, pMGMT methylated, ATRX retained; perinuclear expression of MAP2c, GFAP, Vimentin pos., EGFRvIII neg.; nuclear accumulation of p53 < 5%, Ki67 5%	R F	O IDH	Oligodendroglioma	22:00 min:sec; 17:20 min:sec
IEG114	3c321dd1f46d94ef755034c2d7e9ce01f5aab673	Kiel	25	F	II	1p19q-codel	prim.	IDH1 R132H, pMGMT methylated, ATRX retained; perinuclear expression of MAP2c, GFAP, Vimentin pos., EGFRvIII neg.; nuclear accumulation of p53 < 5%, Ki67 5%	R F	O IDH	Oligodendroglioma	22:00 min:sec; 17:20 min:sec
IEG114	98cde815c91ae990100afb7df42bcc1d6653f1a1	Kiel	25	F	II	1p19q-codel	prim.	IDH1 R132H, pMGMT methylated, ATRX retained; perinuclear expression of MAP2c, GFAP, Vimentin pos., EGFRvIII neg.; nuclear accumulation of p53 < 5%, Ki67 5%	R F	O IDH	Oligodendroglioma	22:00 min:sec; 17:20 min:sec
IEG114	f06cb95002784e90562f7ec3eacaddf729c3405e	Kiel	25	F	II	1p19q-codel	prim.	IDH1 R132H, pMGMT methylated, ATRX retained; perinuclear expression of MAP2c, GFAP, Vimentin pos., EGFRvIII neg.; nuclear accumulation of p53 < 5%, Ki67 5%	R F	O IDH	Oligodendroglioma	22:00 min:sec; 17:20 min:sec
IEG114	aba97b1147389caaee4bf3b89e50e0fbfaebac5a	Kiel	25	F	II	1p19q-codel	prim.	IDH1 R132H, pMGMT methylated, ATRX retained; perinuclear expression of MAP2c, GFAP, Vimentin pos., EGFRvIII neg.; nuclear accumulation of p53 < 5%, Ki67 5%	R F	O IDH	Oligodendroglioma	22:00 min:sec; 17:20 min:sec
IEG115	a5172c90728745658f9079017c4800c5b2a36501	Kiel	19	F	II	1p19q-codel	prim.	IDH1 R132H, pMGMT methylated, ATRX retained; perinuclear expression of MAP2c, GFAP, Vimentin pos., EGFRvIII neg.; Ki67 5%	L T	O IDH	Oligodendroglioma	NA
IEG115	7df5546bbf8e81fa0c4c1cf2f5e96a5661ff7202	Kiel	19	F	II	1p19q-codel	prim.	IDH1 R132H, pMGMT methylated, ATRX retained; perinuclear expression of MAP2c, GFAP, Vimentin pos., EGFRvIII neg.; Ki67 5%	L T	O IDH	Oligodendroglioma	NA
IEG117	0ca3948dfbdace9bb2a49c3ff2dd187287bf7bd5	Regensburg	52	F	III	1p19q ROH	prim.	marker panel on request	L F	A IDH	IDH-mutant Astrocytoma	NA
IEG117	f829c239ce515e4d58ad418e0ac73febd6dceb3d	Regensburg	52	F	III	1p19q ROH	prim.	marker panel on request	L F	A IDH	IDH-mutant Astrocytoma	NA
IEG122	740f71aa9ee9654dc52ceb106e4520890730a3b1	Kiel	71	M	IV	n.a.	prim.	IDH1-wt, ATRX retained; GFAP, MAP2c, Vimentin pos., EGFRvIII neg.; P53 > 50%, Ki67 50%	R T	GBM	IDH wild type Glioblastoma	22:00 min:sec; 17:00 min:sec
IEG122	545a21b0f1ef2b9a143baf4192eb35638522f6c3	Kiel	71	M	IV	n.a.	prim.	IDH1-wt, ATRX retained; GFAP, MAP2c, Vimentin pos., EGFRvIII neg.; P53 > 50%, Ki67 50%	R T	GBM	IDH wild type Glioblastoma	22:00 min:sec; 17:00 min:sec
IEG123	b9ac20f338bfdce5b2f201df89e6bd532a29336e	Kiel	8	M	IV	n.a.	prim.	MAP2c, CD56, Synaptophysin, GFAP, Vimentin pos., NF and p75 pos.; YAPI, Olig2, Lin28A, Nmyc, K27M neg., questionable trimethylation; Ki67 20%	cerebellar B	MB	Medulloblastoma, subclass group 4	22:20 min:sec; 16:00 min/sec
IEG123	dda43cc13eb18be33e150cfc7c9883bbb8eaa7f1	Kiel	8	M	IV	n.a.	prim.	MAP2c, CD56, Synaptophysin, GFAP, Vimentin pos., NF and p75 pos.; YAPI, Olig2, Lin28A, Nmyc, K27M neg., questionable trimethylation; Ki67 20%	cerebellar B	MB	Medulloblastoma, subclass group 4	22:20 min:sec; 16:00 min/sec
IEG124	9382b2d4d8e21176f08d561441ae5463dd9da45e	Kiel	48	M	IV	n.a.	prim.	IDH1-wt, pMGMT methylated, ATRX retained; GFAP pos.; p53 5%, Ki67 15%	L PO	GBM	IDH wild type Glioblastoma	21:40 min:sec; 18:00 min/sec
IEG124	7c474f499c238b2f8b5d1d88997f971ee99b7a10	Kiel	48	M	IV	n.a.	prim.	IDH1-wt, pMGMT methylated, ATRX retained; GFAP pos.; p53 5%, Ki67 15%	L PO	GBM	IDH wild type Glioblastoma	21:40 min:sec; 18:00 min/sec
IEG127	bb78e48b17a766c130161b044215fb6c4ab1e78e	Kiel	47	M	II	gain chr. 7, losses chr. 5, 19, CNV chr. 5, 7, 19	prim.	IDH1 R132H, pMGMT methylated, ATRX absent; GFAP pos., no alterations in CDKN2A/B, no aberrant positivity for CD34, no V600E mut. in BRAF; p53 10%, Ki67 1-3%	L T	A IDH	IDH-mutant Astrocytoma	21:30 min:sec; 15:45 min:sec
IEG127	3a583d3d9f587fb25a1b1c20f8ebd415a0449082	Kiel	47	M	II	gain chr. 7, losses chr. 5, 19, CNV chr. 5, 7, 19	prim.	IDH1 R132H, pMGMT methylated, ATRX absent; GFAP pos., no alterations in CDKN2A/B, no aberrant positivity for CD34, no V600E mut. in BRAF; p53 10%, Ki67 1-3%	L T	A IDH	IDH-mutant Astrocytoma	21:30 min:sec; 15:45 min:sec
IEG150	596f66fe9411fe4fa96307f8b175c9488fbdf6a1	Kiel	32	M	IV	gains 12p incl. CCND2	prim.	IDH1 R132H, pMGMT methylated, ATRX absent; GFAP pos.; p53 over 90%	R FT	A IDH	IDH-mutant Astrocytoma	NA

[truncated: 11 more sheets: 11 Matching EPIC - ONT cohort, 12 ONT #CpGs over seq. time, 13 ONT 15 min. MethyLYZR pred., 14 ONT Perf. over seq. time, 15 R10 ONT 7.5k CpGs MethyLYZR, 16 PacBio MethyLYZR pred., 17 PacBio R9 R10 read sampling, 18 Tumor Purity vs. Perf.  , 19 MethyLYZR cfDNA pred., 20 Synth. comp. Sturgeon+nanoDx, 21 ONT 15 min. Sturgeon+nanoDx]
